# Supplementary material for: Atherogenesis in Apoe−/− and Ldlr−/− Mice with a Genetically Resistant Background
Source: Cells. 2023 Apr 26;12(9):1255. doi: 10.3390/cells12091255 (PMC10177018; doi:10.3390/cells12091255)
Supplement: Supplementary file 1 [file cells-12-01255-s001.zip]

Archive with 1 entries (1 files):
- cells-2289447-supplementary.xlsx
