# Supplementary material for: Atherogenesis in Apoe−/− and Ldlr−/− Mice with a Genetically Resistant Background
Source: Cells. 2023 Apr 26;12(9):1255. doi: 10.3390/cells12091255 (PMC10177018; doi:10.3390/cells12091255)
Supplement: Supplementary file 1 [file cells-12-01255-s001.zip › cells-2289447-supplementary.xlsx]

## Sheet: Raw data
Morphometric measurement of ligated left common carotid artery and contralateral right common carotid artery of C3H-Ldlr-/- and C3H-Apoe-/- mice.											Ligated artery					Contralateral artery
Animal Number	Slices	Sex	Date of birth	Date of wean	Weight	Strain	Ligation time	Age(week)	Sacrify time	Time point	External A.	Internal A.	Luminal A.	Media area	Lesion	Right side External A.	Right side Internal A.	Right side Media area	Right side Luminal A	Right side Lesion
9326-34	1-11	M	2021-09-14	2021-10-26	23.9	C3HLDLR-/-	2021-11-02	5	2021-11-30	4weeks	121478	99995.3	37871.6	21482.9	62123.7
	12										124468	102011	36438.9	22457.3	65571.8
	2-5										134251	108456	48839.2	25795.4	59616.5
	12										135627	102392	30555.8	33235	71836.3
	3-5										131295	96370.4	21330.2	34924.1	75040.2
	11										118289	82358.1	28684.1	35930.8	53674
	4-6										117745	76263.2	48412.1	41482.2	27851.1
	12										96744.5	64972.2	36038.6	31772.3	28933.6
	5-6										81810.2	56446.1	29042	25364.2	27404.1
	12										83095.4	58693.9	35728.4	24401.5	22965.5
	6-6										63517	43583.2	21998.7	19933.8	21584.5
	12										69718.4	50282.8	25714.4	19435.6	24568.4
	7-6										72981.3	54981.4	32748.6	17999.9	22232.8
	12										77315.6	57755.7	33121.2	19559.9	24634.5
	8-6										77174	57868.3	28691.5	19305.7	29176.8
	12										82233.6	61221.4	28108.2	21012.2	33113.2
	9-6										82604.1	62631	21233.5	19973.1	41397.5
	12										83570.5	65432.5	19130.4	18138	46302.1
	10-6										96658.6	74111.8	19169.5	22546.8	54942.3
	12										101365	78772.3	9863.68	22592.4	68908.6
	11-6										102006	80072.2	11460.3	21934	68611.9
	11										93327.8	73414.2	15526.5	19913.6	57887.7
	12-6										95059.8	73300.3	22546.7	21759.5	50753.6
	11										84692.2	66148.8	25604.2	18543.4	40544.6
9310-24	1-4	M	2021-09-09	2021-10-12	27.9	C3HapoE-/-	2021-10-28		2021-11-25	4weeks	171240	132721	46525	38518.6	86196.2	45462.8	31192.1	14270.8
	7										175039	136119	42455.7	38919.9	93663.3	70823.6	53859.5	16964.1
	2-1										192468	157945	42218.9	34522.1	115727	75346.1	61950	13396.1
	5										176468	142113	24426.6	34355.5	117686	62135.5	48854.3	13281.3
	3-3										168090	134711	18176.6	33379.3	116534			0
	8										157140	121109	22578.7	36031	98530.8			0
	4-2										125280	93641.1	24875.8	31639	68765.3			0
	5										101253	75065	21491.5	26188.3	53573.5	94438.3	74884.3	19554
	5-2										69858.5	58140	24095.9	11718.5	34044.1	54781.1	40895.6
	7										67470.5	53801.4	21076.4	13669.1	32724.9			0
	6-1										64209.3	54518.5	23868.4	9690.83	30650.1	57122.5	39968.5	17154
	7										60134.3	50636.7	24910.4	9497.61	25726.2			0
	7-3										53551.9	44733.4	23729	8818.43	21004.5			0
	6										53406.2	44562.9	24577.7	8843.3	19985.2			0
	8-2										46179.1	37274.1	21688.3	8904.98	15585.8			0
	6										42779.2	34369.5	22633.8	8409.69	11735.7			0
	9-1										39640.4	31050	23731.9	8590.33	7318.14			0
	9										35330.7	26527.6	21710.6	8803.14	4816.98			0
	10-3										32099	23889.2	20072.1	8209.73	3817.17			0
	8										30614.6	21990.9	19233.3	8623.75	2757.62			0
	11-3										28572.3	20743.4	17941.8	7828.93	2801.58			0
	8										28337.3	20419.1	18161.1	7918.28	2257.96			0
	12-2										27306.9	19279.9	17112.7	8027	2167.19			0
	9										26625.2	17657.4	14956.3	8967.85	2701.06			0
9310-25	1-1	M	2021-09-09	2021-10-12	24.5	C3HapoE-/-	2021-10-28		2021-11-25	4weeks	63269.6	52930.2	6397.29	10339.4	46532.9	46497.2	33745.5	12751.7
	7										68231.6	57987.7	9525.82	10243.9	48461.9			0
	2-3										90738.3	74914	27804.7	15824.3	47109.3			0
	6										91862.1	76016.2	10411.1	15846	65605.1			0
	3-4										91544.6	74559	11814.3	16985.5	62744.8	35878.4	22166.2	13712.2
	11										73605.7	58961	10954.3	14644.7	48006.7	46750.9	34264.8	12486.1
	4-2										73159.1	57458.7	15582.1	15700.4	41876.7	42248.6	30295.5	11953.1
	8										64623.7	48836.3	11188.5	15787.3	37647.8	44374	31912.8	12461.2
	5-1													0	0	54705.2	41743.8	12961.4
	6													0	0	44744.2	32594.2	12150
	6-1													0	0	52443.6	39567.7	12875.9
	11													0	0	56880.2	42580.6	14299.7
	7-6													0	0	46734.1	33747.2	12986.9
	12										33084.1	20682.7	14253.8	12401.5	6428.85	48407.8	34114.5	14293.3
	8-6										33067.6	20917.8	12839.9	12149.8	8077.88	52691.7	37318.7	15373
	9										32113.3	20394.8	11128.3	11718.5	9266.46	55408.7	40143	15265.8
	9-5										32812.7	21096	4688.91	11716.7	16407.1			0
	11										38205	24292.6	9709.09	13912.4	14583.5	60614.7	47079.8	13534.9
	10-3										37256.6	23364.3	12443.8	13892.3	10920.4	59131.2	45112.7	14018.6
	11										31928.5	19122.9	15467.3	12805.6	3655.61	53228.2	39384.9	13843.3
	11-3										31767.7	19443.3	16240.4	12324.4	3202.96	48518.7	35911.4	12607.3
	11										34148.9	21656.2	18285	12492.7	3371.22	53297	39532.8	13764.2
	12-1										32348.4	20897.7	17605.4	11450.7	3292.32	41584.9	29275.5	12309.5
	7													0	0	64985.5	50691.9	14293.6
9214-101	1-2	F	2021-09-04		21.4	BaclCapoE-/-	2021-10-12		2021-11-11		107094	69221.4	41113.1	37873.1	28108.3	39066.8	22635.8	16431
	10										79482.9	37030.5	21429.1	42452.4	15601.5	50118.3	34160.5	15957.8
	2-1										50200.3	28246.6	10173.4	21953.7	18073.2	44946.5	27754	17192.5
	12										195165	114291	47294.3	80874	66996.3	314272	192381	121891
	3-2										33747.9	19383.6	7716.06	14364.4	11667.5	46663.3	29468.9	17194.5
	12										221131	137622	67469.9	83509.4	70151.9	42432.6	26792.7	15639.9
	4-6										32253.4	18708.5	10173.2	13544.9	8535.35	38482.8	22014.2	16468.6
	11										28981.1	16679.4	8352.31	12301.7	8327.09	43500.8	27288.6	16212.2
	5-1										30193.1	17140.1	10700.7	13053	6439.39	39072.7	21917.5	17155.1
	9										31351.4	18386.3	12236.9	12965.1	6149.45	37349.6	22421.4	14928.2
	6-2										34934.3	20720.4	14555.9	14213.9	6164.52	39840.7	24083.2	15757.5
	12										41288.1	22452.5	14877.1	18835.6	7575.4	43929.3	27176.3	16753
	7-2										42030.4	22754.1	14599.2	19276.3	8154.92	39622.1	21991.4	17630.7
	12										56436.6	29976.4	19833.1	26460.1	10143.3	38985.2	21068.4	17916.8
	8-2										58657.6	30506.3	18996.7	28151.3	11509.6	43095.6	27208.8	15886.8
	12										61213.8	33049.9	15946.6	28164	17103.3	45331.8	27294	18037.8
	9-1										62012.2	34008.3	17810.6	28003.9	16197.7	44316.6	26658.1	17658.4
	12										71357.9	45781.5	22187	25576.4	23594.5	42331.2	25447.4	16883.9
	10-1										78190	47360.7	21865.4	30829.4	25495.3	40495	22447.7	18047.3
	6										87902.6	54449.4	27334.9	33453.2	27114.5	40445.3	23437.2	17008.1
	11-2										87295.1	54854.7	27617.7	32440.4	27237	39527.5	22263.3	17264.2
	12										83804.4	56780.8	28617	27023.5	28163.8	48153.6	27273.9	20879.7
	12-3										85860.9	56414	25667.6	29446.8	30746.4	48575	26240.4	22334.5
	8										76519.4	56720.1	27919.2	19799.2	28800.9	48159.1	27855.4	20303.7
9214-103	5-4	F	2021-09-04		21.4	BaclCapoE-/-	2021-10-12		2021-11-11					0	0	52441.6	35621.6	16820
	5													0	0	64053.2	43707.8	20345.4
	6-8													0	0	111704	88791.4	22912.5
														0	0	147648	118414	29234.3
	7-6													0	0	157037	129716	27320.8
	9													0	0	174157	145838	28318.3
	8-3													0	0	178251	154668	23583.3
	9													0	0	183948	159769	24179.7
	9-3													0	0	178687	154079	24607.6
	8													0	0	179465	154462	25003.4
	10-1													0	0	172494	141189	31304.5
	7													0	0	103197	80943.7	22253.7
	11-5													0	0	87964.6	68139.4	19825.2
	12													0	0	80183.1	62620	17563.1
	12-6													0	0	78296	59428.1	18867.8
	9													0	0	83121.7	60004.1	23117.6
9318-90	1-5	M	2021-08-28	2021-10-18	31	SDF4-/-apoE-/-	2021-10-28		2021-12-03		141457	115693	24111.2	25763.5	91581.8			0
	8										151320	125029	25964.1	26290.8	99065.2			0
	2-4										151467	126641	25272.1	24826.7	101369			0
	7										149041	122065	36229.1	26975.3	85836.3			0
	3-3										139465	111579	38088.2	27885.8	73490.5			0
	12										130641	105173	21537.6	25467.7	83635.9	90182.1	74218.6	15963.5
	4-4										127350	98259.7	21786.1	29090.2	76473.5	80556.8	63599.2	16957.6
	10										114076	92099.7	20685	21976.6	71414.7	78816.8	62315.7	16501.1
	5-2										106170	84800.4	40067.8	21369.4	44732.7	60835.6	45269	15566.6
	11										100601	77833.2	38985.1	22767.8	38848.2	67377.8	52100.9	15276.9
	6-5										107646	85797.9	32573.4	21848.3	53224.5	61624.5	46263.3	15361.2
	9										120465	96935.5	37265	23529.5	59670.5	56880.8	41113.5	15767.3
	7-2										127810	102525	35055	25285	67470.1	60711	43007.3	17703.7
	10										147198	117697	25400.7	29501.5	92296.1	54433.2	38065.3	16367.9
	8-2										148099	115021	22785.9	33078.1	92234.7	54059.1	37620.9	16438.2
	9										142067	114835	21243.8	27232.4	93590.7	53521.5	37120.4	16401.1
	9-3										133076	104289	25495	28787	78793.5	53351.3	37515.7	15835.6
	9										128674	97868.8	21650.6	30805.5	76218.2	46234.1	31350	14884.1
	10-5										110965	84632.5	23900.7	26332.4	60731.8	51140.8	35792.5	15348.3
	9										95777.4	74988.9	19913	20788.5	55075.8	51425.1	35683.7	15741.4
	11-6										89442.2	70742.4	25923.3	18699.8	44819	51034.5	35631.6	15402.9
	12										98044.4	74520.5	26014.9	23523.9	48505.5	51794.6	35861.6	15933
	12-3										106654	83055.8	24476.9	23598.6	58578.9	53256.8	38450.3	14806.5
	11										119233	93562.8	28114.2	25670.4	65448.6	49792.3	35465.5	14326.8
9318-94	1-4	M	2021-08-28	2021-10-18	27.4	SDF4-/-apoE-/-	2021-10-28		2021-12-03		120741	98253.8	23170.5	22487.1	75083.3	78901.5	67435.7	11465.8
	11										126685	101015	28430.5	25670.4	72584.4	87422.4	75820.5	11601.9
	2-1										124968	95505.1	29787.9	29462.6	65717.1	83552.5	71753.6	11798.9
	10										118802	93466.7	28151.6	25335.1	65315.1	81227	69596.9	11630.1
	3-3										116729	91802.6	36293.9	24926.7	55508.7	82825.4	70672.5	12152.9
	10										110048	85251.9	31738.5	24795.9	53513.5	79474.5	67250.9	12223.6
	4-4										98753.8	75890.8	20127.2	22863	55763.6	74113.7	61710.3	12403.5
	12										97203.1	76795.4	25865.4	20407.7	50930	77218.1	64965.7	12252.4
	5-5										97453.8	72795.1	27869.7	24658.7	44925.5	78352	66393	11959
	10										96846.2	72197.6	27790.1	24648.6	44407.5	75471.3	63436	12035.3
	6-1										96184.3	73016.5	29021	23167.8	43995.5	75329.2	62971.5	12357.6
	11										88228.4	66466.9	27953.7	21761.4	38513.2	76255.6	64574.9	11680.7
	7-5										76535.1	58613.4	25197.9	17921.7	33415.5	74780.2	62400.6	12379.6
	11										63371.3	46207.5	21667.2	17163.8	24540.3	74735.7	62520.5	12215.2
	8-3										48247.7	32989.6	17114	15258.1	15875.6	71928.3	60356.8	11571.5
	11										46546.1	29999.8	17348.8	16546.2	12651	67057	54722.1	12334.9
	9-3										40441.8	23583.9	12055.6	16857.9	11528.3	68888.8	56910	11978.8
	12										39353.4	24486.1	11623.5	14867.3	12862.7	73790.2	61919	11871.2
	10-4										38335.7	23904.6	14445.8	14431.1	9458.86	64703	52643.2	12059.8
	11										42427.9	27035.5	18211.1	15392.4	8824.44	78273.4	66012	12261.4
	11-2										40795.5	27407.4	18198.9	13388.1	9208.5	75874.4	63896.5	11977.9
	12										41140.3	28947.7	24689.9	12192.6	4257.81	80139.3	67628.1	12511.2
	12-5										44077.2	29406.1	25873.2	14671.1	3532.87	80102.6	67385	12717.7
	10										43334.3	28717.8	24502.1	14616.4	4215.74	83922.8	71095.7	12827.1
9328-95	1-1	F	2021-09-20	2021-11-01	19.5	SDF4-/-apoE-/-	2021-11-08		2021-12-06		74504.8	59469.1	15115.9	15035.7	44353.2			0
	12										96850.5	75965.6	30104.8	20884.9	45860.7			0
	2-4										103004	82196.9	37210.4	20806.8	44986.6			0
	10										100638	80167.8	30453.8	20470.1	49714.1			0
	3-5										96967.3	78820	27413.5	18147.3	51406.5			0
	11										103856	81748.8	27784.4	22107.2	53964.3			0
	4-1										103039	79649.1	32430	23389.5	47219.1			0
	7										107953	82169.5	37202.9	25783.9	44966.6			0
	5-1										108354	80694.1	33470.4	27659.8	47223.7			0
	9										103997	77411.7	36036.3	26585.7	41375.4			0
	6-1										110493	82024.2	38846	28469.2	43178.2			0
	8										110525	82249.3	37956.7	28276	44292.6			0
	7-4										98961.2	77134.1	31675.1	21827	45459.1			0
	10										98075.3	77435.5	29266	20639.8	48169.4			0
	8-1										109686	82274.5	35321.6	27411.9	46952.9			0
	5										113515	85459.2	37725.3	28055.9	47733.9			0
	9-3										107402	79693.8	31856.3	27708.7	47837.4	24168.8	9765.9	14402.9
	8										116410	89603.2	36620.9	26806.4	52982.3	20011.7	6865.47	13146.2
	10-3										127010	93380.1	31702.4	33630	61677.7	22002.9	8813.73	13189.2
	8										133253	97123.8	31635.9	36128.7	65487.9	26099.8	10965.2	15134.7
	11-4										130669	99088	36919.4	31581.3	62168.6	24573	11766.1	12807
	10										128573	101482	37247.6	27091	64234.2	20463.9	6636.56	13827.4
	12-1										131017	103761	38443.4	27255.2	65318.1			0
	7										143345	113298	31866.4	30046.6	81431.7	17286.6	5178.52	12108
9328-96	2-6	F	2021-09-20	2021-11-01	18.3	SDF4-/-apoE-/-	2021-11-08		2021-12-06		80021.3	63208.1	60368.2	16813.2	2839.93	36221.7	16915.4	19306.3
	9										85745.3	68336.7	65141.4	17408.6	3195.36			0
	6-9										116836	99039.4	97009.5	17796.8	2029.9	33370.7	17336.1	16034.5
	11										111037	95033.1	92663.2	16004.3	2369.94	30344.7	15426.1	14918.6
	11-2										43966.4	28243.3	19541.9	15723.1	8701.35			0
	7										43942.2	29508.7	21612.5	14433.5	7896.21			0
9328-97	1-5	F	2021-09-20	2021-11-01	19.9	SDF4-/-apoE-/-	2021-11-08		2021-12-06		119974	98564.2	33444.6	21409.4	65119.6	27185.2	5901.94	21283.2
	12										120149	100349	28686.6	19800	71662.8	22078.9	6535.05	15543.9
	6-2										87032.1	66740.9	42225.2	20291.3	24515.7	46601.6	30583.9	16017.7
	9										71459.7	53971.8	36248.7	17487.9	17723.1	63180.1	45323.1	17857
	11-2										45634.1	30518.5	27769.2	15115.5	2749.38	97019.6	79008.8	18010.8
	9										45986.2	31439.5	27560.4	14546.7	3879.11	106227	85079.5	21147.6
9328-98	1-1	F	2021-09-20	2021-11-01	20.5	SDF4-/-apoE-/-	2021-11-08		2021-12-06		157286	117971	61092.5	39315.2	56878.4	30871.6		30871.6
	7										153897	112716	45061.6	41180.9	67654.5	17337.9		17337.9
	6-1
	9
	11-2
	8
9142-115	1-1	?		chow	22.8	SDF4-/-apoE-/-	2021-11-08		2021-12-13		124640	94429.9	3286.19	30210	91143.7	91829.6	68059.2	23770.4
	12										105629	73572.8	6529.59	32056.6	67043.3	97510.6	70484.9	27025.7
	6-2										64734.9	29453.8	22731.4	35281.1	6722.38	41260.3	18209.2	23051.1
	7										64335.9	28713.6	23655.4	35622.4	5058.22	43234.9	20853.7	22381.3
	11-3										66644	34647.7	30206	31996.4	4441.66	48321.4	23203	25118.4
	10										66862.7	31097.7	27666.3	35764.9	3431.38	52717.6	29043.3	23674.3
9170-114	2-2	F		chow	27.4	SDF4-/-apoE-/-	2021-11-08		2021-12-13		193422	151797	22325.6	41625.2	129472	118972	96671.1	22300.6
	12										186438	147855	9528.72	38583.2	138326	113061	88947.1	24114.2
	6-1										65556.7	40382	26985.2	25174.7	13396.8	87527	68521.7	19005.3
	11										59312.2	33251.3	23896.8	26060.9	9354.43	91409.5	68673.2	22736.4
	11-3										53581.2	26071.4	22279.6	27509.8	3791.83			0
	11										54816.4	26269.7	22215	28546.7	4054.76			0
9349-103	11-6	M	2021-10-17	2021-11-28	24.8	SDF4-/-apoE-/-	2021-12-05		2022-01-02		38625.7	24604.6	21598.3	14021.1	3006.34	72516.5	53162.2	19354.3
	11										40315.7	23954.5	21313.1	16361.2	2641.38	72060.4	51735.7	20324.7
	6-7										126286	92176.9	16352.9	34109.2	75824	51522	34342.5	17179.5
	10										127000	89622.1	18888.1	37377.9	70733.9	58783.7	39755.9	19027.8
	11-1										56311.7	32245.5	18253.7	24066.2	13991.8	205358	158661	46697
	7										52881.6	33309.8	20561.7	19571.8	12748.1	156436	113922	42514.8
9349-104	1-3	M	2021-10-17	2021-11-28	27	SDF4-/-apoE-/-	2021-12-05		2022-01-02		102895	79975.7	13341.7	22919	66633.9			0
	10										107241	82187.3	15904.4	25054.2	66282.9			0
	6-3										63608.1	42985.7	15295.9	20622.5	27689.7	110483	92833.4	17649.9
	7										65601	41996	15164.1	23605	26831.9	108298	89591.7	18706.2
	11-4										161456	103280	30096.3	58176.3	73183.4	85209.1	67342	17867.1
	7										162632	105358	31780	57274	73578.2	90377.5	72023.6	18353.9
9360-111	1-1	M	2021-10-27	2021-12-09	24.1	SDF4-/-apoE-/-	2021-12-16		2021-01-13					0	0	62461.2	42217.1	20244.1
	12													0	0	46553.5	27536.3	19017.3
	6-1													0	0			0
	7													0	0			0
	11-3										65488.2	41099	16920.9	24389.2	24178.1	94133.7	73777.6	20356.1
	8										60021.2	36329.3	13959.5	23692	22369.8	97722	78230.6	19491.5
9355-42	1-1	M	2021-11-05	2021-12-13	32.1	C3HLDL-	2021-12-30		2021-01-27		92170.7	76232.2	3456.31	15938.5	72775.8			0
	7										112608	95770.4	6700.92	16837.1	89069.5			0
	6-6										43287.9	26136.6	22895.6	17151.3	3241.05	38703	18145.4	20557.6
	12										39529.8	22378.4	19872.4	17151.4	2506.03	67435.2	46036.2	21399
	11-5										37241.1	18683.5	16338.8	18557.6	2344.72	109138	89768.5	19369.5
	7										35291	19346.2	16627.1	15944.9	2719.09	97299	78088.3	19210.7
9361-36	2-7	M	2021-11-22	2021-12-23	27.4	C3HapoE-/-	2021-12-30		2022-01-27		114388	96557	31193.7	17831.2	65363.4	91745.5	61443	30302.5
	12										104485	86750.1	28373.9	17735.3	58376.2	39975.5	21273.2	18702.3
	6-1										101886	82266.5	48725	19619.5	33541.5	68271.6	47877.2	20394.4
	6										71758.7	57111.1	23278	14647.6	33833.1	72394.6	50307.5	22087
	11-5										66341.1	46764.4	35579.9	19576.7	11184.4	118872	95993.6	22878.8
	7										75975.1	52670.5	40624.2	23304.7	12046.3	120867	100157	20709.5
9361-37	1-5	M	2021-11-22	2021-12-23	24.4	C3HapoE-/-	2021-12-30		2022-01-27					0	0	96090.6	76407.5	19683.1
	10													0	0	93085	74042.8	19042.2
	6-1										177053	105093	773.782	71959.8	104319	99301.4	66349.2	32952.2
	7										183732	113596	976.741	70136.1	112619	108968	78542.8	30425.2
	11-5										48751	26570.5	6907.59	22180.5	19662.9	70976.7	51074.2	19902.5
	11										46026	24923.2	2035.14	21102.9	22888	74175.4	51873.5	22301.9
9362-46	2-1	F	2021-11-22	2021-12-28	14	C3HapoE-/-	2022-01-04		2022-02-01		66018.3	45176.8	17257.6	20841.5	13129.8	102022	81942.1	20079.5
	3										58103.4	37918.9	16302.6	20184.4	9360.1	80102.3	62824.8	17277.5
	6-5										54946.3	35403.5	31083.6	19542.9	4319.88	85204.5	64801	20403.5
	10										58790.5	40077	34903.9	18713.6	5173.08	92576.9	72662.8	19914.1
	11-1										86819.4	67523.1	62135.1	19296.2	5388.02	124022	102513	21509.6
	7										85805.4	69327	64204.8	16478.4	5122.22	136645	112055	24590.1
9362-47	2-10	F	2021-11-22	2021-12-28	20.2	C3HapoE-/-	2022-01-04		2022-02-01		128366	99923.8	19632.4	28441.8	80291.4			0
	11										130171	103571	21452.4	26599.6	82118.5			0
	6-11										45990.2	28074.9	23627.2	17915.3	4447.68			0
	12										45599.5	28870.8	22300.9	16728.7	6569.96			0
	10-1										97920.9	70323.3	19704.3	27597.6	50619	58778.8	38290.2	20488.6
	9										93925.3	64063.8	33421.4	29861.5	30642.4	54686.4	33561.4	21125
9362-48	1-8	F	2021-11-22	2021-12-28	22.6	C3HapoE-/-	2022-01-04		2022-02-01		62635.9	49420.2	35964.1	13215.8	13456.1	57262.8	42741.4	14521.4
	12										29500.6	19216.2	9456.43	10284.4	9759.81	46867.6	33745.7	13122
	6-7										25749.8	15431.3	12841.3	10318.5	2589.98	55392.9	40449.7	14943.2
	8										30443.6	19000.9	16464.4	11442.7	2536.49	51688.4	34568.7	17119.7
	11-5										36613.6	21128.6	18408.9	15485	2719.68	47289.5	31943.2	15346.3
	8										35100	20716	17974.2	14383.9	2741.86	50786.2	36695.3	14090.9
9362-49	2-1	F	2021-11-22	2021-12-28	25.6	C3HapoE-/-	2022-01-04		2022-02-01		148563	102244	12484.7	46319.3	89759.4			0
	9										169033	124396	13195.2	44637.1	111201			0
	6-5										68386.2	50675.2	31652.3	17711	19023	27971.7	10220.7	17751
	8										63746	44695.1	27041.5	19050.9	17653.6	70626.6	52263.7	18362.9
	11-4										46288	28492.6	24263.1	17795.5	4229.49	51164.8	31700.6	19464.2
	9										46289.1	27249.4	23673.5	19039.8	3575.88	41216	22262.6	18953.4
9363-50	1-2	M	2021-11-22	2021-12-28	20.9	BALBapoE-/-	2022-01-04		2022-02-01		196064	128167	11794.4	67896.4	116373	44315.3	26813.6	17501.7
	7										195506	126769	17756.4	68736.1	109013	38187.9	20878.1	17309.8
	6-5										111582	84243	25637.4	27339.3	58605.6	78973.6	55184.4	23789.1
	8										114377	86766.8	27307.3	27610.5	59459.5	68721	46022.1	22698.9
	11-9										89045	67169.9	51610.7	21875.1	15559.2	57606.5	33803.4	23803.1
	11										88049.6	66930.5	50638.6	21119.1	16291.9	76362.6	47889.9	28472.7
9363-52	1-10	M	2021-11-22	2021-12-28	26.6	BALBapoE-/-	2022-01-04		2022-02-01		99774.3	84216.5	15532.7	15557.8	68683.8	55554.3	36147.1	19407.2
	12										102359	86543.7	15801	15814.9	70742.6	67034.8	48996.4	18038.4
	6-2										97184.5	78868.6	25803.4	18315.9	53065.2	81952.4	64034.7	17917.7
	9										96097.4	76020.4	20804.9	20077	55215.5	79440.8	62000.3	17440.6
	11-3										129475	99329.3	47678.1	30145.3	51651.2	81193.7	60238.8	20954.9
	7										132566	106743	50967	25823.2	55775.8	78664	59136.7	19527.3
9363-53	1-5	M	2021-11-22	2021-12-28	27.4	BALBapoE-/-	2022-01-04		2022-02-01		158184	116220	11885.3	41964.2	104334	49272.7	35150.7	14122
	8										155865	116200	15415.9	39665.6	100784	48481.7	32600.5	15881.3
	6-2										123769	85896.3	1219.08	37872.8	84677.2	69741.3	53241.7	16499.6
	9										128404	89286.9	1784.02	39117.6	87502.8	73833.7	56619.3	17214.5
	11-3										135915	95082.8	2323.31	40832.7	92759.5	94900.8	74513.2	20387.6
	8										130101	89373.3	4189.92	40727.4	85183.4	88063.9	68981.8	19082.1
9369-54	2-4	M	2021-12-07	2022-01-14	28.1	C3HapoE-/-	2022-01-21		2022-02-18		100216	68641.1	42132.1	31574.8	26509			0
	12										82257.3	57994.6	34109.5	24262.7	23885.1			0
	6-6										44181.3	26612.5	23205.8	17568.9	3406.69	66729.1	47024.9	19704.2
	12										45113.7	28682.2	24752.4	16431.5	3929.77	58293.6	40297.8	17995.8
	11-2										48309.2	31261.4	28516.8	17047.7	2744.59	70138	50528.2	19609.8
	12										49547.9	33312.1	30023.3	16235.8	3288.81	67806.6	44813.7	22992.9
9369-55	1-1	M	2021-12-07	2022-01-14	21.3	C3HapoE-/-	2022-01-21		2022-02-18		97765.2	67708.9	22076	30056.3	45632.9	87184.2	68296.2	18888
	6										105379	74509.6	46070.8	30869.7	28438.8	79046.6	59631.8	19414.8
	5-3										59945.4	41151.8	28834	18793.6	12317.8	40768.7	18152.1	22616.7
	7										54928.9	36694.2	27687.4	18234.8	9006.77	36656.9	16318.5	20338.4
	11-3										55046.6	34171.8	30231.2	20874.8	3940.64	43771	21815.7	21955.4
	9										48337.9	27604.5	23745.8	20733.4	3858.68	42414.5	17907.3	24507.2
9369-56	1-5	F	2021-12-07	2022-01-14	23.5	C3HapoE-/-	2022-01-21		2022-02-18		98853.7	75985.3	6865.79	22868.4	69119.5	76048.9	58844.8	17204.1
	11										111394	83760.2	7263.31	27633.4	76496.9	70805.2	54126	16679.2
	5-2										137840	46876.2	20014.1	90963.3	26862.2	64846.5	48259.7	16586.7
	6-2										147410	45191.3	31822.7	102219	13368.6	64444.8	46478.4	17966.4
	11-6										37857.5	22247.4	18252.6	15610.1	3994.78	42314.6	25894.1	16420.5
	8										39747.7	22868.2	19095	16879.5	3773.24	43841.5	27011.5	16830
9369-58	1-3	F	2021-12-07	2022-01-14	28.1?	C3HapoE-/-	2022-01-21		2022-02-18					0	0	53905.9	30559	23347
	11													0	0	97652.2	74479.6	23172.6
	6-4										85078.2	58849.4	20694.2	26228.8	38155.2	78654.8	60847.7	17807.1
	9										79270.7	51111.5	7738.11	28159.2	43373.4	61917.5	41608.7	20308.8
	11-4										22012.2	41853.1	15770	-19840.8	26083.1	43971.6	26897.8	17073.9
	12										25912.3	9024.22	5675.94	16888.1	3348.28	46529.7	30768	15761.6
9370-59	1-4	M	2021-12-08	2022-01-14	30.1	C3HLDLR-/-	2021-01-21		2022-02-18		117806	96146.6	5552.25	21659.6	90594.4	113510	96254.9	17255
	8										122565	101858	7217.36	20706.6	94640.8	97765.7	80797.2	16968.5
	6-2										51222.5	36143.5	26007.1	15079	10136.4	114511	93015.1	21495.5
	12										47948.5	31359	22398.3	16589.5	8960.71	78840.9	58432.9	20408
	11-2										49677.7	35719.9	33314.8	13957.8	2405.12	85874.4	67765.5	18108.9
	6										45687.3	31204.3	28616.3	14483	2588	82109.3	60335.3	21773.9
9370-61	1-7	F	2021-12-08	2022-01-14	23.3	C3HLDLR-/-	2021-01-21		2022-02-18		75660.2	55315	8137.5	20345.1	47177.5	55829.5	39243.2	16586.3
	12										84167.3	64231.3	6059.85	19936	58171.4	51523	33577.5	17945.5
	6-4										81567.8	62246.8	40961.7	19321	21285.1	64182.3	46061.1	18121.2
	12										71745.3	51178.2	36466.2	20567.1	14712.1	51537.6	34221.7	17315.9
	11-5										54508.4	32418.6	27945.8	22089.8	4472.82	70701.5	51226.8	19474.6
	9										58855.7	33576.4	29436.2	25279.2	4140.18	69672	47371.2	22300.8
9370-62	1-5	F	2021-12-08	2022-01-14	22.9	C3HLDLR-/-	2021-01-21		2022-02-18		103528	87628.5	13775	15899.9	73853.5	94295.4	73062.8	21232.5
	9										119421	99767.4	16065.6	19653.5	83701.8	72788.3	55392.1	17396.2
	6-1										58535.7	40840.8	32251	17695	8589.75	79638	60011.3	19626.7
	5										50605.7	34084.4	27601.8	16521.3	6482.59	59152.1	41046.7	18105.4
	11-6										55863.6	38823.8	35600.1	17039.8	3223.73	66084.7	50003.3	16081.3
	12										56875.7	40069.8	36878	16805.9	3191.87			0
9382-66	2-3	F	2022-01-01	2022-02-11	19.8	C3HLDLR-/-	2022-02-14		2022-03-22					0	0	93594.4	71350.1	22244.3
	10													0	0	67021.5	49074.2	17947.3
	6-6													0	0	63663.9	47117.4	16546.5
	11													0	0	61838	44290.8	17547.1
	11-6													0	0	51595.8	34304.9	17290.9
	9													0	0	37427	18806.9	18620
9382-67	5-6	F	2022-01-01	2022-02-11	19.8	C3HLDLR-/-	2022-02-14		2022-03-22		94342.5	67994.5	4868.95	26348.1	63125.5	73828.7	49161.3	24667.4
	6-4										74988.7	53490.2	10392.8	21498.5	43097.5			0
	11-11										43775.3	24855.9	15229.7	18919.5	9626.2			0
	12-12										43932.9	23183.2	14797.2	20749.7	8386.01	74677.4	53451.6	21225.8
9382-69	1-10	F	2022-01-01	2022-02-11	17.3	C3HLDLR-/-	2022-02-14		2022-03-22					0	0	39553.2	25979.1	13574.2
	11													0	0	31889.6	19678.7	12211
	6-5													0	0	37868.5	22966.7	14901.8
	11													0	0	35259.4	20328.5	14930.9
	11-1													0	0	62067.9	47476.8	14591.2
	8													0	0	52262.5	39088	13174.5
9382-70	1-5	F	2022-01-01	2022-02-11	20.4	C3HLDLR-/-	2022-02-14		2022-03-22					0	0	79764.5	63526.9	16237.6
	9													0	0	67475	52523	14952
	6-4													0	0	107066	85210.9	21855.5
	10													0	0	100902	78799.8	22102.2
	11-2													0	0	98354.3	72243.2	26111.1
	12													0	0	93959.7	67044.8	26914.9
9155-71	1-11	M		chow	21.6	C3HLDLR-/-			2021-02-25		86391.9	65343.6	33365.1	21048.3	31978.5			0
	10										83616.3	63282.6	33824.7	20333.7	29457.8			0
	6-5										60181.6	39869.5	36420.3	20312.1	3449.17			0
	7										62809	41666.9	38890.2	21142.1	2776.76			0
	11-1										78071.8	58787.4	55359.2	19284.4	3428.21			0
	8										78945.7	59508.4	56237.8	19437.3	3270.59			0
9377-116	1-1	M	2021-12-09	2021-01-14	19.2	SDF4-/-apoE-/-	2022-01-21		2021-02-18		99885.2	74698.3	27780.5	25186.9	46917.8	80762.1	57475.3	23286.8
	6										104400	72751.4	25754	31648.1	46997.4	32599	16008.6	16590.4
	6-6										92590.9	70109.6	31008.6	22481.3	39101	84318.1	62606.6	21711.5
	12										89222.2	66287.8	31683.7	22934.4	34604	54762.8	34436.2	20326.7
	11-4										40443.5	23536.8	20593	16906.7	2943.79	70130	51070.6	19059.4
	12										39926.7	22988.2	19861.6	16938.5	3126.57	72036.8	54016.9	18019.9
9377-117	2-2	M	2021-12-09	2021-01-14	21.5	SDF4-/-apoE-/-	2022-01-21		2021-02-18		116254	84206.7	10485.7	32047.4	73720.9			0
	12										112215	86526.6	10198.5	25688.5	76328			0
	6-3										94539.7	68788.2	21259.1	25751.4	47529.1	32271.2	7814.57	24456.7
	12										90230.4	67333	21106.7	22897.4	46226.3			0
	11-5										63647.8	32717.5	10073	30930.3	22644.5			0
	9										60300.2	30267.2	11147.7	30033	19119.5			0
9377-119	2-4	M	2021-12-09	2021-01-14	20.3	SDF4-/-apoE-/-	2022-01-21		2021-02-18		155697	124193	18861.3	31503.7	105332			0
	7										154972	124960	15637.3	30012.5	109322			0

## Sheet: C3HLDL--
Morphometric measurement of ligated left common carotid artery and contralateral right common carotid artery of C3H-Ldlr-/- mice.											Ligated artery					Contralateral artery						Average_ligated					Average_control
Animal Number	Slices	Sex	Date of birth	Date of wean	Weight	Strain	Ligation time	Age(week)	Sacrify time	Time point	External A.	Internal A.	Luminal A.	Media area	Lesion	Right side External A.	Right side Luminal A	Right side Media area		Right side Lesion		External A.	Internal A.	Luminal A.	Media area	Lesion	Right side External A.	Right side Luminal A	Right side Media area		Right side Lesion
9326-34	3-5	M	2021-09-14	2021-10-26	23.9	C3HLDLR-/-	2021-11-02	7	2021-11-30	4	131295	96370.4	21330.2	34924.1	75040.2							122762	92511.6	20583.2	30250.5	71928.4
	2-12										135627	102392	30555.8	33235	71836.3
	10-12										101365	78772.3	9863.68	22592.4	68908.6
9355-42	1-1	M	2021-11-05	2021-12-13	32.1	C3HLDL-	2021-12-30	8	2022-01-27	4	92170.7	76232.2	3456.31	15938.5	72775.8							82688.7	66046.4	11017.6	16642.3	55028.8	38703	18145.4	20557.6
	1-7										112608	95770.4	6700.92	16837.1	89069.5
	6-6										43287.9	26136.6	22895.6	17151.3	3241.05	38703	18145.4	20557.6
9370-59	1-4	M	2021-12-08	2022-01-14	30.1	C3HLDLR-/-	2022-01-21	6	2022-02-18	4	117806	96146.6	5552.25	21659.6	90594.4	113510	96254.9	17255				97197.9	78049.4	12925.6	19148.4	65123.8	108595	90022.4	18573
	1-8										122565	101858	7217.36	20706.6	94640.8	97765.7	80797.2	16968.5
	6-2										51222.5	36143.5	26007.1	15079	10136.4	114511	93015.1	21495.5
9370-61	1-7	F	2021-12-08	2022-01-14	23.3	C3HLDLR-/-	2022-01-21	6	2022-02-18	4	75660.2	55315	8137.5	20345.1	47177.5	55829.5	39243.2	16586.3				80465.1	60597.7	18386.3	19867.4	42211.3	57178.3	39627.3	17551
	1-12										84167.3	64231.3	6059.85	19936	58171.4	51523	33577.5	17945.5
	6-4										81567.8	62246.8	40961.7	19321	21285.1	64182.3	46061.1	18121.2
9370-62	1-5	F	2021-12-08	2022-01-14	22.9	C3HLDLR-/-	2022-01-21	6	2022-02-18	4	103528	87628.5	13775	15899.9	73853.5	94295.4	73062.8	21232.5				93828.4	76078.9	20697.2	17749.5	55381.7	82240.6	62822.1	19418.5
	1-9										119421	99767.4	16065.6	19653.5	83701.8	72788.3	55392.1	17396.2
	6-1										58535.7	40840.8	32251	17695	8589.75	79638	60011.3	19626.7
9382-66	2-3	F	2022-01-01	2022-02-11	19.8	C3HLDLR-/-	2022-02-14	6	2022-03-22	5						93594.4	71350.1	22244.3									66014.3	46410.4	19603.9
	2-10															67021.5	49074.2	17947.3
	11-9															37427	18806.9	18620
9382-67	5-6	F	2022-01-01	2022-02-11	19.8	C3HLDLR-/-	2022-02-14	6	2022-03-22	5	94342.5	67994.5	4868.95	26348.1	63125.5	73828.7	49161.3	24667.4				71035.5	48780.2	10163.8	22255.3	38616.4	73828.7	49161.3	24667.4
	6-4										74988.7	53490.2	10392.8	21498.5	43097.5
	11-11										43775.3	24855.9	15229.7	18919.5	9626.2
9382-69	1-10	F	2022-01-01	2022-02-11	17.3	C3HLDLR-/-	2022-02-14	6	2022-03-22	5						39553.2	25979.1	13574.2									35567.4	21995.4	13572
	1-11															31889.6	19678.7	12211
	6-11															35259.4	20328.5	14930.9
9382-70	6-10	F	2022-01-01	2022-02-11	20.4	C3HLDLR-/-	2022-02-14	6	2022-03-22	5						100902	78799.8	22102.2									97738.7	72695.9	25042.7
	11-2															98354.3	72243.2	26111.1
	11-12															93959.7	67044.8	26914.9

## Sheet: C3HapoE--
Morphometric measurement of ligated left common carotid artery and contralateral right common carotid artery of C3H-Apoe-/- mice.											Ligated artery					Contralateral artery						Average_ligated					Average_control
Animal Number	Slices	Sex	Date of birth	Date of wean	Weight	Strain	Ligation time	Age(week)	Sacrify time	Time point	External A.	Internal A.	Luminal A.	Media area	Lesion	Right side External A.	Right side Luminal A	Right side Media area		Right side Lesion		External A.	Internal A.	Luminal A.	Media area	Lesion	Right side External A.	Right side luminal A.	Right side Media area
9310-24	2-1	M	2021-09-09	2021-10-12	27.9	C3HapoE-/-	2021-10-28	7	2021-11-25	4	192468	157945	42218.9	34522.1	115727	75346.1	61950	13396.1				144382	118192	30171.3	26189.5	88021	64868	50257.6	14610.5
	2-5										176468	142113	24426.6	34355.5	117686	62135.5	48854.3	13281.3
	6-1										64209.3	54518.5	23868.4	9690.83	30650.1	57122.5	39968.5	17154
9310-25	6-11	M	2021-09-09	2021-10-12	24.5	C3HapoE-/-	2021-10-28	7	2021-11-25	4						56880.2	42580.6	14299.7				91300.2	75465.1	19107.9	15835.1	56357.2	56880.2	42580.6	14299.7
	2-6										91862.1	76016.2	10411.1	15846	65605.1
	2-3										90738.3	74914	27804.7	15824.3	47109.3
9361-36	2-7	M	2021-11-22	2021-12-23	27.4	C3HapoE-/-	2021-12-30	5	2022-01-27	4	114388	96557	31193.7	17831.2	65363.4	91745.5	61443	30302.5				106920	88524.5	36097.5	18395.3	52427	66664.2	43531.1	23133.1
	12										104485	86750.1	28373.9	17735.3	58376.2	39975.5	21273.2	18702.3
	6-1										101886	82266.5	48725	19619.5	33541.5	68271.6	47877.2	20394.4
9361-37	6-1	M	2021-11-22	2021-12-23	24.4	C3HapoE-/-	2021-12-30	5	2022-01-27	4	177053	105093	773.782	71959.8	104319	99301.4	66349.2	32952.2				135604	81204.1	1261.89	54399.6	79942.2	94148.2	65588.5	28559.7
	6-7										183732	113596	976.741	70136.1	112619	108968	78542.8	30425.2
	11-11										46026	24923.2	2035.14	21102.9	22888	74175.4	51873.5	22301.9
9362-46	11-1	F	2021-11-22	2021-12-28	14	C3HapoE-/-	2022-01-04	6	2022-02-01	4	86819.4	67523.1	62135.1	19296.2	5388.02	124022	102513	21509.6				70313.7	50206.3	31898.4	20107.4	9292.63	102049	82426.6	19622.2
	2-1										66018.3	45176.8	17257.6	20841.5	13129.8	102022	81942.1	20079.5
	2-3										58103.4	37918.9	16302.6	20184.4	9360.1	80102.3	62824.8	17277.5
9362-47	2-10	F	2021-11-22	2021-12-28	20.2	C3HapoE-/-	2022-01-04	6	2022-02-01	4	128366	99923.8	19632.4	28441.8	80291.4							118819	91272.7	20263	27546.3	71009.6	58778.8	38290.2	20488.6
	2-11										130171	103571	21452.4	26599.6	82118.5
	10-1										97920.9	70323.3	19704.3	27597.6	50619	58778.8	38290.2	20488.6
9362-48	1-8	F	2021-11-22	2021-12-28	22.6	C3HapoE-/-	2022-01-04	6	2022-02-01	4	62635.9	49420.2	35964.1	13215.8	13456.1	57262.8	42741.4	14521.4				39295.4	28022.6	19420.6	11272.9	8601.96	53174.4	38978.9	14195.5
	1-12										29500.6	19216.2	9456.43	10284.4	9759.81	46867.6	33745.7	13122
	6-7										25749.8	15431.3	12841.3	10318.5	2589.98	55392.9	40449.7	14943.2
9362-49	2-1	F	2021-11-22	2021-12-28	25.6	C3HapoE-/-	2022-01-04	6	2022-02-01	4	148563	102244	12484.7	46319.3	89759.4							128661	92438.5	19110.7	36222.5	73327.8	27971.7	10220.7	17751
	2-9										169033	124396	13195.2	44637.1	111201
	6-5										68386.2	50675.2	31652.3	17711	19023	27971.7	10220.7	17751
9369-54	2-4	M	2021-12-07	2022-01-14	28.1	C3HapoE-/-	2022-01-21	6	2022-02-18	4	100216	68641.1	42132.1	31574.8	26509							75551.5	51082.7	33149.1	24468.8	17933.6	66729.1	47024.9	19704.2
	2-12										82257.3	57994.6	34109.5	24262.7	23885.1
	6-6										44181.3	26612.5	23205.8	17568.9	3406.69	66729.1	47024.9	19704.2
9369-55	1-1	M	2021-12-07	2022-01-14	21.3	C3HapoE-/-	2022-01-21	6	2022-02-18	4	97765.2	67708.9	22076	30056.3	45632.9	87184.2	68296.2	18888				86063.7	58796.7	32792.6	27266.9	26004.1	70000.6	49914.6	20086.1
	1-6										105379	74509.6	46070.8	30869.7	28438.8	79046.6	59631.8	19414.8
	11-3										55046.6	34171.8	30231.2	20874.8	3940.64	43771	21815.7	21955.4
9369-56	1-5	F	2021-12-07	2022-01-14	23.5	C3HapoE-/-	2022-01-21	6	2022-02-18	4	98853.7	75985.3	6865.79	22868.4	69119.5	76048.9	58844.8	17204.1				116029	68873.9	11381.1	47155	57492.8	70566.9	53743.5	16823.3
	1-11										111394	83760.2	7263.31	27633.4	76496.9	70805.2	54126	16679.2
	5-2										137840	46876.2	20014.1	90963.3	26862.2	64846.5	48259.7	16586.7
9369-58	6-4	F	2021-12-07	2022-01-14	28.1?	C3HapoE-/-	2022-01-21	6	2022-02-18	4	85078.2	58849.4	20694.2	26228.8	38155.2	78654.8	60847.7	17807.1				68734	43991	14734.1	24742.9	29256.9	61514.6	43118	18396.6
	6-9										79270.7	51111.5	7738.11	28159.2	43373.4	61917.5	41608.7	20308.8
	11-4										41853.1	22012.2	15770	19840.8	6242.25	43971.6	26897.8	17073.9

## Sheet: Carotid_LDLR vs Apoe
Morphometric measurement of ligated left common carotid artery and contralateral right common carotid artery of mice.											Average_ligated			Average_control	Statistical analysis	Ligated side lesion			contralateral side lesion	Ligated side external area				Ligated side internal area				Ligated side Medial area				Contralateral side medial area				Media: ligation vs control C3HLDLR-/-				Media: ligation vs control C3HapoE-/-
Animal Number	Slices	Sex	Weight	Strain	Age(week)	Time point	External A.	Internal A.	Luminal A.	Media area	Lesion	Right side External A.	Right side Luminal A	Right side Media area		t-Test: Two-Sample Assuming Unequal Variances				t-Test: Two-Sample Assuming Unequal Variances				t-Test: Two-Sample Assuming Unequal Variances				t-Test: Two-Sample Assuming Unequal Variances				t-Test: Two-Sample Assuming Unequal Variances				t-Test: Two-Sample Assuming Unequal Variances				t-Test: Two-Sample Assuming Unequal Variances
9326-34		M	23.9	C3HLDLR-/-	7	4	113757	89583.1	10112.9	24174.1	79470.1						C3HLDLR-/-	C3HapoE-/-			C3HLDLR-/-	C3HapoE-/-			C3HLDLR-/-	C3HapoE-/-			C3HLDLR-/-	C3HapoE-/-			C3HLDLR-/-	C3HapoE-/-			Ligated	Unligated			Ligated	Unligated
9355-42		M	32.1	C3HLDLR-/-	8	4	95212.4	75897.9	5715.35	19314.4	70182.6	84669.7	67749.1	16920.7		Mean	68720.8	47472.2		Mean	98473.4	98472.7		Mean	77075.9	70672.5		Mean	21397.4	27800.2		Mean	18894.5	18972.5		Mean	21397.4	18894.5		Mean	27800.2	18972.5
9370-59		M	30.1	C3HLDLR-/-	6	4	98998.3	79696.7	9154.93	19301.6	70541.8	87878.3	69520.3	18358		Variance	4.39377e+07	7.96247e+08		Variance	6.81238e+07	1.00921e+09		Variance	5.5821e+07	6.44241e+08		Variance	1.03499e+07	1.58219e+08		Variance	6.19824e+06	1.67133e+07		Variance	1.03499e+07	6.19824e+06		Variance	1.58219e+08	1.67133e+07
9370-61		F	23.3	C3HLDLR-/-	6	4	89594.3	71471.8	10956.3	18122.5	60515.5	81239.8	61218.7	20021.1		Observations	6	12		Observations	6	12		Observations	6	12		Observations	6	12		Observations	8	12		Observations	6	8		Observations	12	12
9370-62		F	22.9	C3HLDLR-/-	6	4	98935.5	77811.5	9321.99	21124	68489.5	87239.5	64524.7	22714.8		Hypothesized Mean Difference	0			Hypothesized Mean Difference	0			Hypothesized Mean Difference	0			Hypothesized Mean Difference	0			Hypothesized Mean Difference	0			Hypothesized Mean Difference	0			Hypothesized Mean Difference	0
9382-66		F	19.8	C3HLDLR-/-	6	5						68992.1	48830.2	20162		df	13			df	14			df	14			df	14			df	18			df	9			df	13
9382-67		F	19.8	C3HLDLR-/-	6	5	94342.5	67994.5	4868.95	26348.1	63125.5	71428	51313.4	20114.6		t Stat	2.47551			t Stat	6.46111e-05			t Stat	0.806812			t Stat	-1.65817			t Stat	-0.0530263			t Stat	1.58309			t Stat	2.31207
9382-69		F	17.3	C3HLDLR-/-	6	5						74033.3	55585.9	18447.4		P(T<=t) one-tail	0.0139222			P(T<=t) one-tail	0.499975			P(T<=t) one-tail	0.216634			P(T<=t) one-tail	0.0597557			P(T<=t) one-tail	0.479147			P(T<=t) one-tail	0.0739298			P(T<=t) one-tail	0.018901
9382-70		F	20.4	C3HLDLR-/-	6	5						64177.6	50031.8	14417.3		t Critical one-tail	1.77093			t Critical one-tail	1.76131			t Critical one-tail	1.76131			t Critical one-tail	1.76131			t Critical one-tail	1.73406			t Critical one-tail	1.83311			t Critical one-tail	1.77093
Average			23.2889				98473.4	77075.9	8355.07	21397.4	68720.8	77457.3	58596.8	18894.5		P(T<=t) two-tail	0.0278444			P(T<=t) two-tail	0.999949			P(T<=t) two-tail	0.433268			P(T<=t) two-tail	0.119511			P(T<=t) two-tail	0.958295			P(T<=t) two-tail	0.14786			P(T<=t) two-tail	0.0378021
SE			1.6377				3369.57	3050.16	1009.16	1313.39	2706.1	3400.79	3116.66	940.991		t Critical two-tail	2.16037			t Critical two-tail	2.14479			t Critical two-tail	2.14479			t Critical two-tail	2.14479			t Critical two-tail	2.10092			t Critical two-tail	2.26216			t Critical two-tail	2.16037
9310-24		M	27.9	C3HapoE-/-	7	4	144382	118192	30171.3	26189.5	88021	64868	50257.6	14610.5		Mean	EEL	IEL	Medial area	Lesion area	Unligated		EEL	IEL	Medial area							Mean	Unligated Media area			Mean	Ldlr-/-	Apoe-/-
9310-25		M	24.5	C3HapoE-/-	7	4	91300.2	75465.1	19107.9	15835.1	56357.2	56880.2	42580.6	14299.7		Ldlr-/-	98473.4	77075.9	21397.4	68720.8	Mean	Ldlr-/-	77457.3	58596.8	18894.5							C3HLDLR-/-	18894.5			Ligated	21397.4	27800.2
9361-36		M	27.4	C3HapoE-/-	5	4	106920	88524.5	36097.5	18395.3	52427	66664.2	43531.1	23133.1		Apoe-/-	98472.7	70672.5	27800.2	47472.2		Apoe-/-	66112.1	47139.6	18972.5							C3Hapoe-/-	18972.5			Unligated	18894.5	18972.5
9361-37		M	24.4	C3HapoE-/-	5	4	135604	81204.1	1261.89	54399.6	79942.2	94148.2	65588.5	28559.7
9362-46		F	14	C3HapoE-/-	6	4	70313.7	50206.3	31898.4	20107.4	9292.63	102049	82426.6	19622.2		SE						SE										SE				SE
9362-47		F	20.2	C3HapoE-/-	6	4	118819	91272.7	20263	27546.3	71009.6	58778.8	38290.2	20488.6		Ldlr-/-	3369.57	3050.16	1313.39	2706.1		Ldlr-/-	3400.79	3116.66	940.991							C3HLDLR-/-	940.991			Ligated Media are	1313.39	3631.1
9362-48		F	22.6	C3HapoE-/-	6	4	39295.4	28022.6	19420.6	11272.9	8601.96	53174.4	38978.9	14195.5		Apoe-/-	9170.65	7327.12	3631.1	8145.79		Apoe-/-	5433.4	4927.09	1180.16							C3HapoE-/-	1180.16			Unligated Media area	940.991	1180.16
9362-49		F	25.6	C3HapoE-/-	6	4	128661	92438.5	19110.7	36222.5	73327.8	27971.7	10220.7	17751
9369-54		M	28.1	C3HapoE-/-	6	4	75551.5	51082.7	33149.1	24468.8	17933.6	66729.1	47024.9	19704.2
9369-55		M	21.3	C3HapoE-/-	6	4	86063.7	58796.7	32792.6	27266.9	26004.1	70000.6	49914.6	20086.1
9369-56		F	23.5	C3HapoE-/-	6	4	116029	68873.9	11381.1	47155	57492.8	70566.9	53743.5	16823.3
9369-58		F	28.1	C3HapoE-/-	6	4	68734	43991	14734.1	24742.9	29256.9	61514.6	43118	18396.6
Average			23.0889				98472.7	70672.5	22449	27800.2	47472.2	66112.1	47139.6	18972.5
SE			1.26165				9170.65	7327.12	3044.94	3631.1	8145.79	5433.4	4927.09	1180.16
t-Test: Two-Sample Assuming Unequal Variances					t-Test: Two-Sample Assuming Unequal Variances					t-Test: Two-Sample Assuming Unequal Variances
LDLR: EEL					LDLR: IEL					LDLR: Medial layer
	Variable 1	Variable 2				Variable 1	Variable 2				Variable 1	Variable 2
Mean	98473.4	77457.3			Mean	77075.9	58596.8			Mean	21397.4	18894.5
Variance	6.81238e+07	8.09574e+07			Variance	5.5821e+07	6.79949e+07			Variance	1.03499e+07	6.19824e+06
Observations	6	8			Observations	6	8			Observations	6	8
Hypothesized Mean Difference	0				Hypothesized Mean Difference	0				Hypothesized Mean Difference	0
df	11				df	11				df	9					Mean
t Stat	4.53522				t Stat	4.37963				t Stat	1.58309						Medial area	Lesion area
P(T<=t) one-tail	0.000425254				P(T<=t) one-tail	0.000549894				P(T<=t) one-tail	0.0739298					Ldlr-/-	21397.4	68720.8
t Critical one-tail	1.79588				t Critical one-tail	1.79588				t Critical one-tail	1.83311					Apoe-/-	27800.2	47472.2
P(T<=t) two-tail	0.000850507				P(T<=t) two-tail	0.00109979				P(T<=t) two-tail	0.14786
t Critical two-tail	2.20099				t Critical two-tail	2.20099				t Critical two-tail	2.26216					SE
																C3HLDLR-/-	1313.39	2706.1
																C3HapoE-/-	3631.1	8145.79
t-Test: Two-Sample Assuming Unequal Variances					t-Test: Two-Sample Assuming Unequal Variances					t-Test: Two-Sample Assuming Unequal Variances
Apoe: EEL					Apoe: IEL					Apoe: Medial layer
	Variable 1	Variable 2				Variable 1	Variable 2				Variable 1	Variable 2
Mean	98472.7	66112.1			Mean	70672.5	47139.6			Mean	27800.2	18972.5
Variance	1.00921e+09	3.54262e+08			Variance	6.44241e+08	2.91315e+08			Variance	1.58219e+08	1.67133e+07
Observations	12	12			Observations	12	12			Observations	12	12
Hypothesized Mean Difference	0				Hypothesized Mean Difference	0				Hypothesized Mean Difference	0
df	18				df	19				df	13
t Stat	3.03587				t Stat	2.66521				t Stat	2.31207
P(T<=t) one-tail	0.00355401				P(T<=t) one-tail	0.00764651				P(T<=t) one-tail	0.018901
t Critical one-tail	1.73406				t Critical one-tail	1.72913				t Critical one-tail	1.77093
P(T<=t) two-tail	0.00710802				P(T<=t) two-tail	0.015293				P(T<=t) two-tail	0.0378021
t Critical two-tail	2.10092				t Critical two-tail	2.09302				t Critical two-tail	2.16037

## Sheet: TBARS summary
Plasma malondialdehyde (MDA) levels of C3H-Ldlr-/- and C3H-Apoe-/- mice									Date: 10/7/2022
No	Genotype	Sex	Diet	Genptype	Values	Result	MeanResult	Std.Dev.	CV%
7198-98	C3HLDLR-/-	M	chow	E1	0.086	36.398	36.398	0	0		t-Test: Two-Sample Assuming Unequal Variances									t-Test: Two-Sample Assuming Unequal Variances
7198-99	C3HLDLR-/-	M	chow	F1	0.059	19.433	19.433	0	0
7199-100	C3HLDLR-/-	M	chow	G1	0.071	26.721	26.721	0	0		Western	C3HLDLR-/-	C3HApoe-/-							Chow	C3HLDLR-/-	C3HApoe-/-
7199-101	C3HLDLR-/-	M	chow	H1	0.065	23.536	23.536	0	0		Mean	58.594	50.1908							Mean	25.8514	24.1856
7204-105	C3HLDLR-/-	F	chow	A2	0.065	23.169	23.169	0	0		Variance	146.216	275.846							Variance	41.4348	41.8296
7181-94	C3HApoE-/-	F	chow	B2	0.078	31.437	31.437	0	0		Observations	5	5							Observations	5	5
7181-95	C3HApoE-/-	F	chow	C2	0.051	14.778	14.778	0	0		Hypothesized Mean Difference	0								Hypothesized Mean Difference	0
7181-96	C3HApoE-/-	F	chow	D2	0.064	22.434	22.434	0	0		df	7								df	8
7181-97	C3HApoE-/-	F	chow	E2	0.065	23.353	23.353	0	0		t Stat	0.914622								t Stat	0.408205
7259-102	C3HApoE-/-	F	chow	F2	0.074	28.926	28.926	0	0		P(T<=t) one-tail	0.195404								P(T<=t) one-tail	0.346915
9470-42	SDF4ApoE-/-		chow	G2	0.069	25.496	25.496	0	0		t Critical one-tail	1.89458								t Critical one-tail	1.85955
9470-43	SDF4ApoE-/-		chow	H2	0.074	28.62	28.62	0	0		P(T<=t) two-tail	0.390807								P(T<=t) two-tail	0.69383
9470-44	SDF4ApoE-/-		chow	A3	0.065	23.598	23.598	0	0		t Critical two-tail	2.36462								t Critical two-tail	2.306
9470-45	SDF4ApoE-/-		chow	B3	0.075	29.538	29.538	0	0		Mean									Mean
9467-46	SDF4ApoE-/-		chow	C3	0.055	17.473	17.473	0	0		C3HLDLR	58.594								C3HLDLR	25.8514
9370-62	C3HLDLR-/-	F	Western	D3	0.125	59.978	59.978	0	0		C3HApoeE	50.1908								C3HApoeE	24.1856
9382-67	C3HLDLR-/-	F	Western	E3	0.132	64.572	64.572	0	0		SE									SE				Mean
9382-68	C3HLDLR-/-	F	Western	F3	0.103	46.749	46.749	0	0		C3HLDLR	5.4077								C3HLDLR	2.87871				Chow	Western
9382-69	C3HLDLR-/-	F	Western	G3	0.103	46.749	46.749	0	0		C3HApoeE	7.4276								C3HApoeE	2.89239			Ldlr-/-	25.8514	58.594
9382-70	C3HLDLR-/-	F	Western	H3	0.149	74.922	74.922	0	0		SD									SD				Apoe-/-	24.1856	50.1908
9362-49	C3HApoE-/-	F	Western	A4	0.155	78.597	78.597	0	0		C3HLDLR	10.8154								C3HLDLR	5.75742
9369-54	C3HApoE-/-	M	Western	B4	0.111	51.281	51.281	0	0		C3HApoeE	14.8552								C3HApoeE	5.78478			SE
9369-55	C3HApoE-/-	M	Western	C4	0.092	39.644	39.644	0	0															C3HLDLR-/-	2.87871	5.4077
9369-56	C3HApoE-/-	F	Western	D4	0.096	42.217	42.217	0	0		t-Test: Two-Sample Assuming Unequal Variances				t-Test: Two-Sample Assuming Unequal Variances				t-Test: Two-Sample Assuming Unequal Variances					C3HapoE-/-	2.89239	7.4276
9369-58	C3HApoE-/-	F	Western	E4	0.091	39.215	39.215	0	0
9349-103	SDF4ApoE-/-	M	Western	F4	0.128	61.938	61.938	0	0		C3HLDLR	Chow	Western		C3HApoE	Chow	Western		SDF4ApoE	Chow	Western
9349-104	SDF4ApoE-/-	M	Western	G4	0.157	79.577	79.577	0	0		Mean	25.8514	58.594		Mean	24.1856	50.1908		Mean	24.945	60.26
9360-101	SDF4ApoE-/-	M	Western	H4	0.113	52.69	52.69	0	0		Variance	41.4348	146.216		Variance	41.8296	275.846		Variance	23.1375	131.033
9377-117	SDF4ApoE-/-	M	Western	A5	0.115	54.16	54.16	0	0		Observations	5	5		Observations	5	5		Observations	5	5
9377-119	SDF4ApoE-/-	M	Western	B5	0.113	52.935	52.935	0	0		Hypothesized Mean Difference	0			Hypothesized Mean Difference	0			Hypothesized Mean Difference	0
											df	6			df	5			df	5
											t Stat	-5.3447			t Stat	-3.26252			t Stat	-6.3598
											P(T<=t) one-tail	0.000876715			P(T<=t) one-tail	0.0111916			P(T<=t) one-tail	0.000710209
											t Critical one-tail	1.94318			t Critical one-tail	2.01505			t Critical one-tail	2.01505
											P(T<=t) two-tail	0.00175343			P(T<=t) two-tail	0.0223831			P(T<=t) two-tail	0.00142042
											t Critical two-tail	2.44691			t Critical two-tail	2.57058			t Critical two-tail	2.57058
											Mean	C3HLDLR	Ca3HApoE	SDF4ApoE
											Chow	25.8514	24.1856	24.945
											Western	58.594	50.1908	60.26
											SE
											Chow	2.87871	2.89239	2.15116
											Western	5.4077	7.4276	5.11924

## Sheet: MCP-1 summary
Plasma MCP-1 levels of C3H-Ldlr-/- and C3H-Apoe-/- mice							Date: 10/18/2022, 10/20/2022
No	Genotype	Sex	Diet	Values	Result	MeanResult	Std.Dev.	CV%	Value*85/15	Mean	SE
9326-34	C3HLDLR-/-	M	Western	0.038	10.169	10.169	0	0	57.6243				t-Test: Two-Sample Assuming Unequal Variances
9355-42	C3HLDLR-/-	M	Western	0.05	13.953	13.953	0	0	79.067
9370-59	C3HLDLR-/-	M	Western	0.048	13.235	13.235	0	0	74.9983				Chow	C3HLDLR-/-	C3HApoe-/-
9370-61	C3HLDLR-/-	F	Western	0.074	21.976	21.976	0	0	124.531				Mean	39.7687	73.6859
8053-73	C3HLDLR-/-	M	Western	0.039	10.365	10.365	0	0	58.735				Variance	440.296	286.63
8053-74	C3HLDLR-/-	M	Western	0.025	5.962	5.962	0	0	33.7847				Observations	5	5
8053-76	C3HLDLR-/-	M	Western	0.036	9.615	9.615	0	0	54.485				Hypothesized Mean Difference	0
8053-77	C3HLDLR-/-	M	Western	0.033	8.473	8.473	0	0	48.0137				df	8
9370-62	C3HLDLR-/-	F	Western	0.021	5.258	5.258	0	0	29.7953				t Stat	-2.81294
9382-67	C3HLDLR-/-	F	Western	0.13	48.108	48.108	0	0	272.612				P(T<=t) one-tail	0.0113699
9382-68	C3HLDLR-/-	F	Western	0.048	15.784	15.784	0	0	89.4427				t Critical one-tail	1.85955
9382-69	C3HLDLR-/-	F	Western	0.048	15.902	15.902	0	0	90.1113				P(T<=t) two-tail	0.0227398
9382-70	C3HLDLR-/-	F	Western	0.047	15.706	15.706	0	0	89.0007	84.7847	17.9441		t Critical two-tail	2.306
9362-49	C3HApoE-/-	F	Western	0.101	36.679	36.679	0	0	207.848
9369-54	C3HApoE-/-	M	Western	0.061	20.89	20.89	0	0	118.377				Mean
9369-55	C3HApoE-/-	M	Western	0.068	23.914	23.914	0	0	135.513				C3HLDLR	39.7687
9369-56	C3HApoE-/-	F	Western	0.067	23.286	23.286	0	0	131.954				C3HApoeE	73.6859					Mean
9369-58	C3HApoE-/-	F	Western	0.07	24.621	24.621	0	0	139.519				SE							Chow	Western
9362-46	C3HApoE-/-	F	Western	0.127	39.099	39.099	0	0	221.561				C3HLDLR	9.38398					Ldlr-/-	39.7687	84.7847
9362-47	C3HApoE-/-	F	Western	0.124	38.316	38.316	0	0	217.124				C3HApoeE	7.5714					Apoe-/-	73.6859	141.834
9362-48	C3HApoE-/-	F	Western	0.107	32.608	32.608	0	0	184.779				SD
9361-37	C3HApoE-/-	M	Western	0.071	20.9	20.9	0	0	118.433				C3HLDLR	18.768					SE
9423-95	C3HApoE-/-	M	Western	0.056	16.138	16.138	0	0	91.4487				C3HApoeE	15.1428					C3HLDLR-/-	9.38398	17.2401
9423-96	C3HApoE-/-	M	Western	0.047	13.202	13.202	0	0	74.8113										C3HapoE-/-	7.5714	13.9286
9423-97	C3HApoE-/-	M	Western	0.053	15.159	15.159	0	0	85.901				t-Test: Two-Sample Assuming Unequal Variances
9423-98	C3HApoE-/-	M	Western	0.07	20.573	20.573	0	0	116.58	141.834	14.4973
7199-100	C3HLDLR-/-	M	chow	0.022	5.887	5.887	0	0	33.3597				C3HApoE	Chow	Western
7199-101	C3HLDLR-/-	M	chow	0.019	4.394	4.394	0	0	24.8993				Mean	73.6859	141.834
8031-100	C3HLDLR-/-	M	chow	0.042	13.546	13.546	0	0	76.7607				Variance	286.63	2522.06
8031-101	C3HLDLR-/-	M	chow	0.021	5.298	5.298	0	0	30.022				Observations	5	13
7204-105	C3HLDLR-/-	F	chow	0.023	5.965	5.965	0	0	33.8017	39.7687	9.38398		Hypothesized Mean Difference	0
7181-94	C3HApoE-/-	F	chow	0.045	14.645	14.645	0	0	82.9883				df	16
7181-95	C3HApoE-/-	F	chow	0.041	13.231	13.231	0	0	74.9757				t Stat	-4.29867
7181-96	C3HApoE-/-	F	chow	0.032	9.461	9.461	0	0	53.6123				P(T<=t) one-tail	0.000276097
7181-97	C3HApoE-/-	F	chow	0.051	16.923	16.923	0	0	95.897				t Critical one-tail	1.74588
7259-102	C3HApoE-/-	F	chow	0.035	10.757	10.757	0	0	60.9563	73.6859	7.5714		P(T<=t) two-tail	0.000552195
													t Critical two-tail	2.11991
													Mean
													Western	141.834
													Chow	73.6859
													SE
													Western	13.9286
													Chow	7.5714

## Sheet: Aortic root lesion
Aortic lesion				File: C3HLDLRapoE-08-10
Mouse ID	#	Max	Max5	Cages	ID	Label	Strains	Sex	Date Birth	Western	Sacrifice	Parents	Weight	Carotid	comment			t-Test: Two-Sample Assuming Unequal Variances										t-Test: Two-Sample Assuming Unequal Variances
4943-5	5	48853.2	41716.2	4943	4943-5	LC	C3HapoE	F	2010-07-08	2010-08-19	2010-11-16	4743	22.8	no lesion	Snyder bad food	no lesion
4943-6	6	96598.1	66983.7		4943-6	RC	C3HapoE	F	2010-07-08	2010-08-19	2010-11-16	4743	19.9	no lesion	Snyder bad food	no lesion		Western	C3HLDLR-/-	C3HApoe-/-									Variable 1	Variable 2
4985-11	11	47265.9	27124.1	4985	4985-11	LC	C3HapoE	F	2010-08-11	2010-09-22	2010-12-15	4903	20.2	no lesion	MR4 bad food			Mean	134845	50170.7								Mean	41541.7	127386
4985-12	12	34037.9	33235.1		4985-12	RC	C3HapoE	F	2010-08-11	2010-09-22	2010-12-15	4903	26.2	no lesion	MR4 bad food			Variance	1.65532e+09	5.59962e+08								Variance	2.57537e+08	1.44491e+09
4992-13	13	43042.6	41748.8	4992	4992-13	Ft	C3HapoE	F	2010-08-15	2010-09-26	2010-12-19	4903	16.2	no lesion	MR4 bad food			Observations	8	10								Observations	10	8
5012-14	14	23797.8	22141.2	5012	5012-14	LC	C3HapoE	F	2010-09-01	2010-10-13	2011-01-05	4903	23.7	no lesion	MR4 bad food			Hypothesized Mean Difference	0									Hypothesized Mean Difference	0
5012-15	15	86896.3	69273.5		5012-15	RC	C3HapoE	F	2010-09-01	2010-10-13	2011-01-05	4903	21.4	no lesion	MR4 bad food			df	11									df	9
5012-16	16	40330.6	36110.1		5012-16	LRC	C3HapoE	F	2010-09-01	2010-10-13	2011-01-05	4903	19.9	no lesion	MR4 bad food			t Stat	5.2221									t Stat	-5.97572
5048-17	17	29660.5	28525.3	5048	5048-17	LC	C3HapoE	F	2010-10-13	2010-11-24	2011-03-03	4903	23.1	no lesion	MR4, ship 11/17			P(T<=t) one-tail	0.00014229									P(T<=t) one-tail	0.000104314
5048-20	20	51223.8	48558.9		5048-20	NO	C3HapoE	F	2010-10-13	2010-11-24	2011-03-02	4903	22.1	no lesion	MR4, ship 11/17			t Critical one-tail	1.79588									t Critical one-tail	1.83311
5048-18	18	87141.9	68902.9	redo	5048-18	RC	C3HapoE	F	2010-10-13	2010-11-24	2011-03-03	4903	28.5	no lesion	MR4, ship 11/17			P(T<=t) two-tail	0.00028458									P(T<=t) two-tail	0.000208628
	Average	50170.7	41541.7															t Critical two-tail	2.20099									t Critical two-tail	2.26216
	SE	7483.06	5074.81
																		Mean
4948-1	1	4646.77	3291.35	4948	4948-1	LC	C3HLDLR-/-	F	2010-07-16	2010-08-27	2010-11-19	4756	25.1	no lesion	Snyder bad food	on lesion		Ldlr-/-	134845
4948-2	2	164198	154392		4948-2	RC	C3HLDLR-/-	F	2010-07-16	2010-08-27	2010-11-19	4756	24	no lesion	Snyder bad food	no lesion		Apoe-/-	50170.7										Chow	Western
4948-3	3	101060	99511.6		4948-3	LRC	C3HLDLR-/-	F	2010-07-16	2010-08-27	2010-11-19	4756	25.2	no lesion	Snyder bad food	no lesion		SD										Ldlr-/-	1820.39	127386
4978-7	7	145324	138072	4978	4978-7	LC	C3HLDLR-/-	F	2010-08-06	2010-09-28	2010-12-22	4756	25.4	no lesion	Snyder new food	Ship to MR4 oct 15		C3HLDLR	22449.2									Apoe-/-	878.862	41541.7
4978-8	8	134883	127320		4978-8	RC	C3HLDLR-/-	F	2010-08-06	2010-09-28	2010-12-22	4756	24.1	no lesion	Snyder new food	Ship to MR4 oct 15		C3HApoE	38057.9
4978-9	9	174086	162452		4978-9	LRC	C3HLDLR-/-	F	2010-08-06	2010-09-28	2010-12-22	4756	25.6	no lesion	Snyder new food	Ship to MR4 oct 15		SE										Ldlr-/-	520.61	13439.3
4978-10	10	186937	175751		4978-10	LC+ft	C3HLDLR-/-	F	2010-08-06	2010-09-28	2010-12-22	4756	22.9	no lesion	Snyder new food	Ship to MR4 oct 15		C3HLDLR	50170.7								SE	Apoe-/-	311.402	5074.81
5083-23	23	101554	97874.1		5083-23	NO	C3HLDLR?	F	2010-11-17	2010-12-23	2011-03-23	4756	18.3	no lesion	MR4, ship 12/14			C3HApoE	7483.06
5083-24	24	70714.6	63714.2		5083-24	Ft	C3HLDLR?	F	2010-11-17	2010-12-23	2011-03-23	4756	17.8	no lesion	MR4, ship 12/14
	Average	134845	127386
	SE	14384.5	13439.3
				Cages	ID	Label	Strains	Sex	Date Birth	chow	Sacrifice	Parents	Weight		comment			t-Test: Two-Sample Assuming Unequal Variances
5025-30	30	1102.41	844.295	5025	5025-30	LC	C3HapoE	F	2010-09-21	chow	2010-12-23	4936
5037-35	35	1850.31	1119.12	5037	5037-35	LC	C3HapoE	F	2010-10-04	chow	2010-01-04	4936	16.3					Chow	C3HLDLR-/-	C3HApoe-/-
5037-36	36	3597.25	1879.63		5037-36	RC	C3HapoE	F	2010-10-04	chow	2010-01-04	4936	16.5					Mean	2129.14	1446.64
5037-37	37	2129.89	1430.12		5037-37	NO	C3HapoE	F	2010-10-04	chow	2010-01-04	4936	17.1			glucpmeter at sac		Variance	3.25474e+06	1.91179e+06
5864-43	43	0	0	5864	5864-43	NO	C3HapoE-/-	F	2012-09-12	chow	2012-12-13	5864	16.6			116		Observations	7	6
5864-44	44	0	0		5864-44	Ft	C3HapoE-/-	F	2012-09-12	chow	2012-12-13	5864	15.4			94		Hypothesized Mean Difference	0
5867-45	45	30340.1	26513.4	5867	5867-45	Ft+LC	C3HapoE-/-LDLR?	F	2012-09-13	chow	2012-12-13	5653	16.5			124		df	11
	Average	1446.64	878.862															t Stat	0.771006
	SE	564.474	311.402															P(T<=t) one-tail	0.228473
																		t Critical one-tail	1.79588
5853-38	38	870.26	574.403	5853	5853-38	LC	C3HLDLR-/-	F	2012-09-05	chow	2012-12-07	5714	17.1			110		P(T<=t) two-tail	0.456945
5853-39	39	729.88	549.76		5853-39	RC	C3HLDLR-/-	F	2012-09-05	chow	2012-12-07	5714	18.3			110		t Critical two-tail	2.20099
5853-41	41	1600.14	682.69		5853-41	NO	C3HLDLR-/-	F	2012-09-05	chow	2012-12-07	5714	20.3			115
5853-42	42	4527.97	2623.59		5853-42	Ft	C3HLDLR-/-	F	2012-09-05	chow	2012-12-07	5714	19.5			116
5026-32	32	2021.29	1082.68	5026	5026-32	LRC	C3HLDLR?	F	2010-09-22	chow	2010-12-23	4756						Mean
5026-33	33	393.4	4292.7		5026-33	NO	C3HLDLR?	F	2010-09-22	chow	2010-12-23	4756						C3HLDLR	2129.14
5026-34	34	4761.07	2936.93		5026-34	Ft	C3HLDLR?	F	2010-09-22	chow	2010-12-23	4756						C3HApoE	1446.64
5853-40	40	13121.5	7596.13		5853-40	LRC	C3HLDLR-/-	F	2012-09-05	chow	2012-12-07	5714	19.3			114		SD
	Average	2129.14	1820.39															C3HLDLR	1670.26
	SE	637.842	520.61															C3HApoE	1262.2
																		SE
																		C3HLDLR	564.474
																		C3HApoE	637.842
																		t-Test: Two-Sample Assuming Unequal Variances
																			Variable 1	Variable 2
																		Mean	878.862	1820.39
																		Variance	581827	2.16828e+06
																		Observations	6	7
																		Hypothesized Mean Difference	0
																		df	9
																		t Stat	-1.47633
																		P(T<=t) one-tail	0.0869823
																		t Critical one-tail	1.83311
																		P(T<=t) two-tail	0.173965
																		t Critical two-tail	2.26216

## Sheet: Small dense LDL_formulated
Plasma lipid and glucose levels of C3H-LDLR on chow and Western diets
C3H-LDLR_plasma lipids on chow diet									Date: Date: August 10, 2021							Small dense LDL
ID	Label	Strains	Sex	diet&week	GLUCOSE	HDL	Triglyceride	total	non-HDL	Largebuoyant (lb)LDL-C =1.43 ×LDL-C-[0.14× {In(triglycerides}×LDL-C)]-8.99.		sdLDLC=LDL-C-lbLDL-C				t-Test: Two-Sample Assuming Unequal Variances					t-Test: Two-Sample Assuming Unequal Variances
5012-14	LC	C3HapoE	F	chow	295.907	114.057	89.414	473.914	359.857	279.234		80.6227				chow: female LDLR vs Apoe					chow: male LDLR vs Apoe
5012-15	RC	C3HapoE	F	chow	227.515	90.378	76.19	421.061	330.683	263.277		67.4059					Variable 1	Variable 2				Variable 1	Variable 2
5012-16	LRC	C3HapoE	F	chow	213.552	87.198	86.364	412.635	325.437	253.247		72.1898				Mean	70.0288	55.1789			Mean	57.0384	36.7513
5048-17	LC	C3HapoE	F	chow	197.153	87.273	69.374	357.955	270.682	217.427		53.2551				Variance	404.495	993.26			Variance	297.991	115.19
5048-18	RC	C3HapoE	F	chow	248.569	104.661	67.797	378.047	273.386	220.569		52.8172				Observations	26	29			Observations	11	24
5048-19	LRC	C3HapoE	F	chow	211.636	80.466	66.631	246.591	166.125	130.907		35.2184				Hypothesized Mean Difference	0				Hypothesized Mean Difference	0
5048-20	NO	C3HapoE	F	chow	219.986	101.775	68.104	401.204	299.429	242.247		57.1816				df	48				df	14
5048-21	Ft	C3HapoE	F	chow	238.275	93.117	74.143	381.347	288.23	229.423		58.8075				t Stat	2.10413				t Stat	3.59248
5247-25	LC	C3HapoE	F	chow	282.601	87.123	129.351	476.389	389.266	282.666		106.6				P(T<=t) one-tail	0.0203149				P(T<=t) one-tail	0.00147103
5247-26	NO	C3HapoE	F	chow	299.329	80.022	105.115	403.62	323.598	242.864		80.7342				t Critical one-tail	1.67722				t Critical one-tail	1.76131
5251-27	LRC	C3HapoE	F	chow	212.156	91.638	94.429	453.586	361.948	278.144		83.8042				P(T<=t) two-tail	0.0406298				P(T<=t) two-tail	0.00294206
5251-28	NO	C3HapoE	F	chow	237.591	84.09	115.432	482.576	398.486	295.925		102.561				t Critical two-tail	2.01063				t Critical two-tail	2.14479
5273-29	NO	C3HapoE	F	chow	239.097	97.188	84.399	465.842	368.654	289.259		79.3947
6918-43	LC	C3HapoE	F	chow	250.13	228.372	97.663	439.916	211.544	157.831		53.7132
6918-44	NO	C3HapoE	F	chow	216.071	213.795	138.481	409.512	195.717	135.781		59.9357				t-Test: Two-Sample Assuming Unequal Variances					t-Test: Two-Sample Assuming Unequal Variances
6918-45	LRC	C3HapoE	F	chow	173.689	165.258	103.579	375.926	210.668	155.405		55.2626				Western: female LDLR vs Apoe
6918-46	NO	C3HapoE	F	chow	191.732	228.297	125.053	412.399	184.102	129.819		54.2834					Variable 1	Variable 2				Variable 1	Variable 2
6974-55	LRC	C3HapoE	F	chow	260.315	168.291	98.953	387.769	219.478	163.684		55.7937				Mean	190.537	227.095			Mean	145.854	175.937
6974-56	NO	C3HapoE	F	chow	222.998	160.152	99.833	354.596	194.444	143.748		50.6963				Variance	4182	1965.63			Variance	359.668	4276.94
5025-30	LC	C3HapoE	F	chow	370.103	125.451	128.819	504.082	378.631	274.916		103.715				Observations	6	11			Observations	4	12
5025-31	RC	C3HapoE	F	chow	398.795	146.835	132.504	556.406	409.571	296.498		113.073				Hypothesized Mean Difference	0				Hypothesized Mean Difference	0
5037-35	LC	C3HapoE	F	chow	252.485	63.669	67.859	374.924	311.255	252.327		58.9279				df	8				df	14
5037-36	RC	C3HapoE	F	chow	296.153	72.03	88.309	487.348	415.318	324.378		90.9397				t Stat	-1.23539				t Stat	-1.42396
5037-37	NO	C3HapoE	F	chow	240.712	86.679	63.54	415.522	328.843	270.121		58.7222				P(T<=t) one-tail	0.125866				P(T<=t) one-tail	0.0881823
5864-43	NO	C3HapoE-/-	F	chow	282.984	81.723	70.847	413.636	331.913	267.668		64.2446				t Critical one-tail	1.85955				t Critical one-tail	1.76131
5864-44	Ft	C3HapoE-/-	F	chow	215.88	98.961	87.961	413.342	314.381	243.532		70.8492				P(T<=t) two-tail	0.251731				P(T<=t) two-tail	0.176365
Average		C3HapoE-/-	F	chow	249.824	116.865	93.4671	419.236	302.371	232.342		70.0288				t Critical two-tail	2.306				t Critical two-tail	2.14479
SE		C3HapoE-/-	F	chow	10.1293	9.48325	4.54696	11.8478	14.824	11.625		3.9443
ID	Label	Strains	Sex	diet&week	GLUCOSE	HDL	Triglyceride	total	non-HDL	Largebuoyant (lb)LDL-C =1.43 ×LDL-C-[0.14× {In(triglycerides}×LDL-C)]-8.99.		sdLDLC=LDL-C-lbLDL-C
6918-47	RP	C3HapoE	M	chow	229.131	174.582	209.144	377.34	202.758	129.286		73.4718				t-Test: Two-Sample Assuming Unequal Variances
6973-52	LC	C3HapoE	M	chow	161.533	216.903	97.561	449.049	232.146	174.111		58.0348				Western: F+M
6973-53	RC	C3HapoE	M	chow	267.899	156.75	90.949	457.769	301.019	231.391		69.6278					Variable 1	Variable 2
7011-59	RC	C3HapoE-/-	M	chow	203.778	170.511	168.429	384.293	213.782	143.284		70.4976				Mean	172.664	200.404
7011-60	LRC	C3HapoE-/-	M	chow	211.554	182.571	166.669	358.426	175.855	116.528		59.327				Variance	2975.64	3714.65
7011-61	NO	C3HapoE-/-	M	chow	211.691	116.127	130.416	276.818	160.691	111.223		49.4684				Observations	10	23
6859-70	LC	C3HapoE-/-	M	chow	133.169	128.706	50.295	162.803	34.097	21.0663		13.0307				Hypothesized Mean Difference	0
7115-74	LC	C3HapoE-/-	M	chow	244.304	205.629	186.36	322.855	117.226	72.8484		44.3776				df	19
7115-75	RC	C3HapoE-/-	M	chow	221.185	141.81	187.893	301.669	159.859	102.428		57.4308				t Stat	-1.2947
7115-76	LRC	C3HapoE-/-	M	chow	334.258	163.875	182.671	338.697	174.822	113.547		61.2751				P(T<=t) one-tail	0.105469
7115-77	NO	C3HapoE-/-	M	chow	305.338	149.49	184.014	355.722	206.232	135.351		70.8806				t Critical one-tail	1.72913
Average		C3HapoE-/-	M	chow	229.44	164.269	150.4	344.131	179.862	122.824		57.0384				P(T<=t) two-tail	0.210937
SE		C3HapoE-/-	M	chow	17.5003	9.20631	15.2725	24.6193	20.3967	16.1141		5.20482				t Critical two-tail	2.09302
ID	Label	Strains	Sex	diet&week	GLUCOSE	HDL	Triglyceride	total	non-HDL	Largebuoyant (lb)LDL-C =1.43 ×LDL-C-[0.14× {In(triglycerides}×LDL-C)]-8.99.		sdLDLC=LDL-C-lbLDL-C
6975-57	LC	C3HLDLR	F	chow	97.057	140.766	64.932	260.85	120.084	92.5689		27.5151
7044-70	NO	C3HLDLR	F	chow	120.383	135.069	74.43	224.318	89.249	64.785		24.464				Mean	Chow	Western
4948-1	LC	C3HLDLR-/-	F	chow	220.342	107.175	66.242	342.34	235.165	189.239		45.926				Ldlr-/-	55.1789
4948-2	RC	C3HLDLR-/-	F	chow	260.972	81.204	77.807	422.828	341.624	271.281		70.3431				Apoe-/-	70.0288
4948-3	LRC	C3HLDLR-/-	F	chow	267.598	82.242	88.002	414.697	332.455	258.028		74.4272
7020-68	RC	C3HLDLR-/-	F	chow	94.949	121.161	67.613	205.816	84.655	62.126		22.529
7020-69	LRC	C3HLDLR-/-	F	chow	144.504	128.781	68.084	266.271	137.49	106.377		31.1127				SE
5853-38	LC	C3HLDLR-/-	F	chow	181.766	103.032	125.094	355.539	252.507	181.383		71.1242				Ldlr-/-	5.85238
5853-39	RC	C3HLDLR-/-	F	chow	235.647	94.596	208.244	452.938	358.342	235.607		122.735				Apoe-/-	3.9443
5853-40	LRC	C3HLDLR-/-	F	chow	346.667	78.615	330.656	522.407	443.792	265.206		178.586
5853-41	NO	C3HLDLR-/-	F	chow	193.046	91.488	166.75	288.485	196.997	131.605		65.3921
5853-42	Ft	C3HLDLR-/-	F	chow	197.591	93.636	180.404	354.125	260.489	174.048		86.4406
6634-55	LC	C3HLDLR-/-	F	chow	120.542	103.866	164.051	264.342	160.476	105.907		54.5692
6633-56	RC	C3HLDLR-/-	F	chow	104.871	84.258	114.144	225.664	141.406	99.4338		41.9722
6633-57	LRC	C3HLDLR-/-	F	chow	118.275	87.408	143.916	203.651	116.243	76.3681		39.8749
6633-58	NO	C3HLDLR-/-	F	chow	118.96	110.007	128.115	313.343	203.336	143.632		59.704
6633-59	Ft	C3HLDLR-/-	F	chow	108.933	101.661	75.763	323.417	221.756	173.767		47.9892
6669-60	LC	C3HLDLR-/-	F	chow	117.014	103.944	82.2085	347.917	243.973	189.288		54.6852
6669-61	RC	C3HLDLR-/-	F	chow	81.504	102.369	77.513	309.861	207.492	161.348		46.144
6669-62	LRC	C3HLDLR-/-	F	chow	118.468	104.103	57.506	319.686	215.583	177.001		38.5819
6669-63	NO	C3HLDLR-/-	F	chow	89.115	107.802	83.618	293.942	186.14	141.844		44.2963
6710-68	LC	C3HLDLR-/-	F	chow	68.591	102.843	54.9555	309.612	206.769	170.71		36.0588
6710-69	NO	C3HLDLR-/-	F	chow	97.709	103.08	60.465	315.83	212.75	173.063		39.6875
7108-78	LC	C3HLDLR-/-	F	chow	102.928	95.238	113.98	229.266	134.028	93.8037		40.2243
7108-79	RC	C3HLDLR-/-	F	chow	110.046	104.316	160.594	258.398	154.082	101.788		52.2937
7108-80	LRC	C3HLDLR-/-	F	chow	148.017	91.329	193.908	267.052	175.723	112.71		63.0132
7108-81	NO	C3HLDLR-/-	F	chow	105.787	95.589	127.223	246.244	150.655	104.238		46.4175
7108-82	P	C3HLDLR-/-	F	chow	90.766	90.981	103.5	195.548	104.567	72.6204		31.9466
7109-87	P	C3HLDLR-/-	F	chow	116.295	72.198	93.076	234.137	161.939	119.804		42.1354
Average		C3HLDLR-/-	F	chow	144.081	100.647	115.614	302.363	201.716	146.537		55.1789
SE		C3HLDLR-/-	F	chow	12.3962	2.9602	11.2468	14.557	15.7223	11.102		5.85238
ID	Label	Strains	Sex	diet&week	GLUCOSE	HDL	Triglyceride	total	non-HDL	Largebuoyant (lb)LDL-C =1.43 ×LDL-C-[0.14× {In(triglycerides}×LDL-C)]-8.99.		sdLDLC=LDL-C-lbLDL-C
6866-40	LRC	C3HLDL	M	chow	165.832	151.347	84.542	340.749	189.402	144.196		45.2065
6866-41	RC	C3HLDL	M	chow	163.778	151.644	95.412	341.869	190.225	141.64		48.5851
6866-42	RP	C3HLDL	M	chow	116.331	156.528	111.952	308.401	151.873	107.872		44.0013
6963-48	LC	C3HLDLR	M	chow	112.827	147.129	79.609	261.616	114.487	84.569		29.918
6963-49	RC	C3HLDLR	M	chow	136.728	179.613	88.738	307.045	127.432	93.2109		34.2211
6963-50	LRC	C3HLDLR	M	chow	103.053	148.833	89.864	310.227	161.394	120.164		41.2303
6963-51	NO	C3HLDLR	M	chow	72.389	129.447	62.557	222.138	92.691	69.8853		22.8057
6976-54	LRC	C3HLDLR	M	chow	118.905	170.586	71.994	303.805	133.219	101.752		31.4669
7018-63	LC	C3HLDLR-/-	M	chow	154.086	161.484	98.114	334.857	173.373	127.618		45.7552
7018-64	RC	C3HLDLR-/-	M	chow	122.081	164.517	109.332	338.215	173.698	125.241		48.4567
7018-65	LRC	C3HLDLR-/-	M	chow	126.105	224.673	124.254	369.327	144.654	100.206		44.4484
7019-66	P	C3HLDLR-/-	M	chow	146.968	154.233	128.86	324.192	169.959	118.442		51.5174
7019-67	NO	C3HLDLR-/-	M	chow	167.447	175.026	140.978	343.813	168.787	115.439		53.348
6709-64	LC	C3HLDLR-/-	M	chow	116.864	155.445	90.7735	279.142	123.697	89.8227		33.8743
6709-65	RP	C3HLDLR-/-	M	chow	90.996	142.137	97.979	249.543	107.406	75.6604		31.7456
6709-66	NO	C3HLDLR-/-	M	chow	97.837	147.492	106.091	279.018	131.526	93.2055		38.3205
6709-67	Ft	C3HLDLR-/-	M	chow	88.366	120.876	131.898	294.315	173.439	120.485		52.954
6923-71	LC	C3HLDLR-/-	M	chow	95.524	182.721	74.634	282.239	99.518	73.2354		26.2826
6923-72	RC	C3HLDLR-/-	M	chow	157.645	172.065	101.717	265.682	93.617	64.3021		29.3149
6923-73	NO	C3HLDLR-/-	M	chow	133.306	168.588	78.565	232.508	63.92	43.3637		20.5563
7109-83	LC	C3HLDLR-/-	M	chow	86.535	133.431	91.355	185.853	52.422	32.8393		19.5827
7109-84	RC	C3HLDLR-/-	M	chow	80.482	145.929	128.925	266.39	120.461	81.3205		39.1405
7109-85	LRC	C3HLDLR-/-	M	chow	143.029	139.575	111.616	207.181	67.606	43.0592		24.5468
7109-86	NO	C3HLDLR-/-	M	chow	142.861	137.622	102.478	209.877	72.255	47.5025		24.7525
Average		C3HLDLR-/-	F	chow	122.499	156.706	100.093	285.75	129.044	92.2929		36.7513
SE		C3HLDLR-/-	F	chow	5.90073	4.39564	4.19787	10.135	8.48589	6.47186		2.19079
C3H-LDLR_plasma lipids on Western diet
ID	Label	Strains	Sex	diet&week	GLUCOSE	HDL	Triglyceride	total	non-HDL	Largebuoyant (lb)LDL-C =1.43 ×LDL-C-[0.14× {In(triglycerides}×LDL-C)]-8.99.		sdLDLC=LDL-C-lbLDL-C
6918-43	LC	C3HapoE	F	12	251.307	518.637	119.915	1100.56	581.919	433.181		148.738
6918-44	NO	C3HapoE	F	12	214.757	515.307	127.366	1036.92	521.613	382.956		138.657
6918-45	LRC	C3HapoE	F	12	262.724	355.857	118.605	1066.62	710.76	532.174		178.586
6918-46	NO	C3HapoE	F	12	296.865	475.575	153.465	1552.55	1076.98	772.156		304.82
6974-55	LRC	C3HapoE	F	12	327.056	277.197	145.062	790.8	513.603	367.582		146.021
6974-56	NO	C3HapoE	F	12	431.582	160.104	173.704	904.581	744.477	518.078		226.399
Average		C3HapoE	F	Western	297.382	383.779	139.686	1075.34	691.558	501.021		190.537
SE		C3HapoE	F	Western	31.1135	59.465	8.87519	106.464	86.4651	60.8613		26.4008
6973-52	LC	C3HapoE	M	12	261.218	444.498	155.819	889.14	444.642	312.567		132.075
6973-53	RC	C3HapoE	M	12	420.177	507.543	188.082	1043.76	536.214	364.664		171.55
7011-59	RC	C3HapoE-/-	M	12	456.606	455.946	165.153	884.151	428.205	297.193		131.012
7011-60	LRC	C3HapoE-/-	M	12	454.224	329.145	146.198	850.953	521.808	373.028		148.78
Average		C3HapoE	M	Western	398.056	434.283	163.813	917	482.717	336.863		145.854
SE		C3HapoE	M	Western	46.3653	37.6327	8.9674	43.0937	27.0975	18.8079		9.48246
ID	Label	Strains	Sex	diet&week	GLUCOSE	HDL	Triglyceride	total	non-HDL	Largebuoyant (lb)LDL-C =1.43 ×LDL-C-[0.14× {In(triglycerides}×LDL-C)]-8.99.		sdLDLC=LDL-C-lbLDL-C
6975-57	LC	C3HLDLR	F	12	275.13	84.834	205.354	841.872	757.038	509.231		247.807
7044-70	NO	C3HLDLR	F	12	520.415	123.657	216.364	1111.29	987.633	659.86		327.773
4948-1	LC	C3HLDLR-/-	F	12	397.782	58.491	133.282	806.592	748.101	548.386		199.715
4948-2	RC	C3HLDLR-/-	F	12	370.075	50.943	121.266	936.87	885.927	662.792		223.135
4948-3	LRC	C3HLDLR-/-	F	12	399.644	60.486	116.783	974.343	913.857	688.791		225.066
7020-68	RC	C3HLDLR-/-	F	12	277.035	81.693	174.764	844.425	762.732	530.352		232.38
7020-69	LRC	C3HLDLR-/-	F	12	250.862	73.593	177.639	641.547	567.954	391.324		176.63
4978-7	LC	C3HLDLR-/-	F	12	404.846	45.096	101.266	796.515	751.419	579.758		171.661
4978-8	RC	C3HLDLR-/-	F	12	403.833	43.173	100.366	897.804	854.631	661.694		192.937
4978-9	LRC	C3HLDLR-/-	F	12	422.505	68.775	137.11	1057.07	988.296	723.427		264.869
4978-10	no	C3HLDLR-/-	F	12	477.098	61.596	113.63	1037.8	976.206	740.138		236.068
Average		C3HLDLR-/-	F	Western	381.748	68.3943	145.257	904.194	835.799	608.705		227.095
SE		C3HLDLR-/-	F	Western	25.4379	6.88778	12.4805	41.3083	39.6665	32.0461		13.3676
6866-40	LRC	C3HLDL	M	12	243.641	147.279	134.285	616.92	469.641	340.425		129.216
6866-41	RC	C3HLDL	M	12	208.487	193.521	128.123	640.959	447.438	326.849		120.589
6866-42	RP	C3HLDL	M	12	308.583	167.403	290.882	645.909	478.506	295.24		183.266
6963-48	LC	C3HLDLR	M	12	304.86	179.169	235.203	1057.78	878.61	575.758		302.852
6963-49	RC	C3HLDLR	M	12	262.177	176.208	215.695	753.207	576.999	382.018		194.981
6963-51	NO	C3HLDLR	M	12	216.263	142.248	132.135	489.471	347.223	250.13		97.0928
6976-54	LRC	C3HLDLR	M	12	392.069	161.571	201.892	715.038	553.467	371.196		182.271
7018-63	LC	C3HLDLR-/-	M	12	281.855	271.542	158.437	503.931	232.389	158.528		73.8614
7018-64	RC	C3HLDLR-/-	M	12	339.386	163.734	225.691	781.293	617.559	405.588		211.971
7018-65	LRC	C3HLDLR-/-	M	12	436.374	210.936	243.871	886.278	675.342	437.053		238.289
7019-66	P	C3HLDLR-/-	M	12	255.009	232.929	178.358	706.527	473.598	324.55		149.048
7019-67	NO	C3HLDLR-/-	M	12	408.127	226.506	285.509	831.657	605.151	377.339		227.812
Average		C3HLDLR-/-	M	Western	304.736	189.42	202.507	719.081	529.66	353.723		175.937
SE		C3HLDLR-/-	M	Western	21.7584	11.2455	16.4814	46.1764	47.434	29.4649		18.8789

## Sheet: Small dense LDL-redo
Small dense LDL concentrtion determined by ELISA in supernatant after precipitation with HDL reagent													Date: 2/7/2023
No	Genotype	Sex	Diet	well	Values	Result	MeanResult	Std.Dev.	Ix3x40
6973-52	C3HApoe	M	Western	A1	0.153	6.023	6.023		722.76		Temperature(°C)	1	2	3	4
6974-55	C3HApoe	F	Western	C1	0.15	6.259	6.259		751.08		37	0.1531	0.142	0.1245	0.1221
6974-56	C3HApoe	F	Western	D1	0.18	4.595	4.595		551.4			0.1208	0.1295	0.1498	0.1495
7011-59	C3HApoe	M	Western	E1	0.168	5.185	5.185		622.2			0.1496	0.1532	0.1555	0.1642
8240-78	C3HApoe	F	Western	B3	0.15	6.246	6.246		749.52			0.1801	0.1927	0.1346	0.2393
8240-79	C3HApoe	F	Western	C3	0.156	5.869	5.869		704.28			0.1675	0.1712	0.1999	0.0879
8240-80	C3HApoe	F	Western	D3	0.135	7.464	7.464		895.68			0.1733	0.1362	0.1586	0.6493
8240-81	C3HApoe	M	Western	E3	0.2	3.862	3.862		463.44			0.004	0.1425	0.1402	1.0685
4711-106	C3HApoe	M	Western	C4	0.164	5.36	5.36		643.2			0.1217	0.1452	0.1203	1.3142
6976-54	C3HLDLR	M	Western	B1	0.121	8.938	8.938		1072.56
6975-57	C3HLDLR	F	Western	F1	0.173	4.899	4.899		587.88		Sample	Concentration	Wells	BackConcCalc	Values	MeanValue	Std.Dev.	CV%
7018-63	C3HLDLR	M	Western	H1	0.122	8.828	8.828		1059.36		St0	0	H4	0.168	1.314	1.314	0	0
7018-64	C3HLDLR	M	Western	A2	0.142	6.827	6.827		819.24		St1	0.156	G4	0.237	1.069	1.069	0	0
7018-65	C3HLDLR	M	Western	B2	0.13	7.96	7.96		955.2		St4	1.25	F4	0.543	0.649	0.649	0	0
7019-66	C3HLDLR	M	Western	C2	0.153	6.016	6.016		721.92		St7	10	E4	15.179	0.088	0.088	0	0
7020-68	C3HLDLR	F	Western	D2	0.193	4.106	4.106		492.72
7020-69	C3HLDLR	F	Western	E2	0.171	5	5		600
7044-70	C3HLDLR	F	Western	F2	0.136	7.319	7.319		878.28		Sample	Wells	Sample#	Values	Concentration	MeanValue	BackConcCalc	% Recovery
8053-74	C3HLDLR	M	Western	G2	0.143	6.788	6.788		814.56		Co01	D4	1	0.239		0.239	2.862
8053-75	C3HLDLR	M	Western	H2	0.145	6.579	6.579		789.48
8053-76	C3HLDLR	M	Western	A3	0.125	8.5	8.5		1020
9057-84	C3HLDLR	M	Western	F3	0.159	5.679	5.679		681.48
9057-88	C3HLDLR	M	Western	G3	0.14	6.974	6.974		836.88		t-Test: Two-Sample Assuming Unequal Variances
9057-89	C3HLDLR	M	Western	H3	0.12	9	9		1080
9057-90	C3HLDLR	M	Western	A4	0.122	8.78	8.78		1053.6		Western	C3HLDLR-/-	C3HApoe-/-
9057-91	C3HLDLR	M	Western	B4	0.15	6.266	6.266		751.92		Mean	836.181	678.173
											Variance	34034.6	15865.3
											Observations	17	9
											Hypothesized Mean Difference	0
											df	22
Empty cell cell											t Stat	2.57516
7011-60	C3HApoe	M	Western	G1	0.004	2609.73	2609.73	Outlier	313167		P(T<=t) one-tail	0.00863418
											t Critical one-tail	1.71714
											P(T<=t) two-tail	0.0172684
											t Critical two-tail	2.07387
Small dense LDL concentrtion by ELISA in supernatant after precipitation with HDL reagent										Date: 2-10-2023
No	Genotype	Sex	Diet	Wells	Values	Result	MeanResult	G*80
7199-100	C3HLDLR	M	chow	G5	0.23	3.609	3.609	288.72			Mean
7204-105	C3HLDLR	F	chow	H5	0.221	3.856	3.856	308.48			Ldlr-/-	836.181
7204-106	C3HLDLR	F	chow	A6	0.19	4.992	4.992	399.36			Apoe-/-	678.173
7204-107	C3HLDLR	F	chow	B6	0.209	4.254	4.254	340.32			SD										Mean
8031-111	C3HLDLR	M	chow	C6	0.162	6.587	6.587	526.96			C3HLDLR	178.977										Chow	Western
8031-112	C3HLDLR	M	chow	D6	0.17	6.021	6.021	481.68			C3HApoE	118.754									Ldlr-/-	427.68	836.181
8031-109	C3HLDLR	M	chow	E6	0.175	5.752	5.752	460.16			SE										Apoe-/-	480.4	678.173
8031-110	C3HLDLR	M	chow	F6	0.154	7.153	7.153	572.24			C3HLDLR	43.4082
9239-150	C3HLDLR	F	chow	G6	0.19	4.978	4.978	398.24			C3HApoE	37.5533									SE
7204-105	C3HLDLR	F	chow	H6	0.166	6.258	6.258	500.64													C3HLDLR-/-	30.3438	43.4082
7259-104	C3HAppe	F	chow	A5	0.124	10.297	10.297	823.76													C3HapoE-/-	50.5722	37.5533
8050-113	C3HAppe	M	chow	B5	0.143	8.112	8.112	648.96			5	6	7
8050-114	C3HAppe	M	chow	C5	0.171	5.949	5.949	475.92			0.1244	0.1899	0.1876
8050-116	C3HAppe	M	chow	D5	0.238	3.389	3.389	271.12			0.143	0.2085	0.168
8050-117	C3HAppe	F	chow	E5	0.192	4.885	4.885	390.8			0.1714	0.1615	0.1663
8047-118	C3HAppe	F	chow	F5	0.217	3.985	3.985	318.8			0.2381	0.1702	0.172
9411-54	C3HAppe	M	chow	A7	0.188	5.097	5.097	407.76			0.1923	0.1748	1.3034
7181-96	C3HAppe	F	chow	B7	0.168	6.157	6.157	492.56			0.2166	0.1539	1.2931
7181-97	C3HAppe	F	chow	C7	0.166	6.265	6.265	501.2				0.1902	0.5272
9485-157	C3HAppe	M	chow	D7	0.172	5.914	5.914	473.12				0.1664	0.1138
												Concentration	Wells	BackConcCalc	Values	MeanValue	Std.Dev.	CV%
t-Test: Two-Sample Assuming Unequal Variances					t-Test: Two-Sample Assuming Unequal Variances							0	E7	0.185	1.303	1.303	0	0
Apoe-/-: chow vs Western					C3HLDLR-/-	C3HApoe-/-	chow					0.156	F7	0.187	1.293	1.293	0	0
	Variable 1	Variable 2				Variable 1	Variable 2					1.25	G7	0.869	0.527	0.527	0	0
Mean	678.173	480.4			Mean	427.68	480.4					10	H7	11.993	0.114	0.114	0	0
Variance	15865.3	25575.5			Variance	9207.47	25575.5
Observations	9	10			Observations	10	10
Hypothesized Mean Difference	0				Hypothesized Mean Difference	0
df	17				df	15
t Stat	3.0089				t Stat	-0.893906
P(T<=t) one-tail	0.00395164				P(T<=t) one-tail	0.192745
t Critical one-tail	1.73961				t Critical one-tail	1.75305
P(T<=t) two-tail	0.00790328				P(T<=t) two-tail	0.38549
t Critical two-tail	2.10982				t Critical two-tail	2.13145
t-Test: Two-Sample Assuming Unequal Variances
Ldlr-/-: chow vs Western
	Variable 1	Variable 2
Mean	836.181	427.68
Variance	34034.6	9207.47
Observations	17	10
Hypothesized Mean Difference	0
df	25
t Stat	7.55605
P(T<=t) one-tail	3.27358e-08
t Critical one-tail	1.70814
P(T<=t) two-tail	6.54717e-08
t Critical two-tail	2.05954

## Sheet: Carotid_12 wk Western
Morphometric measurement of nonligated left common carotid artery in mice fed 12 weeks of Western diet
Animal Number	Slices	Sex	Weight	Strain	Age(week)	Time point	Nonligated External A.	Nonligated Luminal A	Nonligated Media area		t-Test: Two-Sample Assuming Unequal Variances
6963-48		M	27.7	C3HLDLR-/-	19	13	18898.9	2378.68	16520.2
7044-70		F	26.6	C3HLDLR-/-	17	12	17420.6	1860.43	15560.1			C3HLDLR-/-	C3HApoE-/-
8053-74		M	28.6	C3HLDLR-/-	19	12	90403	56310.4	34092.5		Mean	29405.8	41110.7
7080-69		F	21.8	C3HLDLR-/-	20	14	64181.3	13780.9	50400.4		Variance	2.11533e+08	2.05273e+08
8053-76		M	34.4	C3HLDLR-/-	19	12	92121.2	51313.2	40808		Observations	6	5
6866-40		M	28.2	C3HLDLR-/-	18	12	25978.9	6925.52	19053.4		Hypothesized Mean Difference	0
Average			27.8833				51500.6	22094.9	29405.8		df	9
SE			1.65094				14375.8	10201	5937.64		t Stat	-1.33992
											P(T<=t) one-tail	0.106559
7011-60		M	33.1	C3HapoE-/-	17	12	67029.6	25993.3	41036.3		t Critical one-tail	1.83311
6974-56		F	22.9	C3HapoE-/-	18	13	116541	84944.4	31597		P(T<=t) two-tail	0.213118
7011-59		M	38	C3HapoE-/-	17	12	142602	76970.6	65631.5		t Critical two-tail	2.26216
6974-55		F	23.9	C3HapoE-/-	18	13	32437.5	1777.38	30660.1
6973-52		M	33.7	C3HapoE-/-	18	13	42376	5747.36	36628.7		Mean	Unligated Media area
Average			30.32				80197.3	39086.6	41110.7		C3HLDLR-/-	29405.8
SE			2.95303				21330.8	17625.3	6407.38		C3HApoe-/-	41110.7
											SE
t-Test: Two-Sample Assuming Unequal Variances					t-Test: Two-Sample Assuming Unequal Variances						C3HLDLR-/-	5937.64
EEL					IEL						C3HapoE-/-	6407.38
	Variable 1	Variable 2				Variable 1	Variable 2
Mean	51500.6	80197.3			Mean	22094.9	39086.6					EEL	IEL	Medial area
Variance	1.23998e+09	2.27502e+09			Variance	6.24362e+08	1.55326e+09				Ldlr-/-	51500.6	22094.9	29405.8
Observations	6	5			Observations	6	5				Apoe-/-	80197.3	39086.6	41110.7
Hypothesized Mean Difference	0				Hypothesized Mean Difference	0
df	7				df	7
t Stat	-1.11561				t Stat	-0.834381					Ldlr-/-	14375.8	10201	5937.64
P(T<=t) one-tail	0.150709				P(T<=t) one-tail	0.215808					Apoe-/-	21330.8	17625.3	6407.38
t Critical one-tail	1.89458				t Critical one-tail	1.89458
P(T<=t) two-tail	0.301418				P(T<=t) two-tail	0.431616
t Critical two-tail	2.36462				t Critical two-tail	2.36462
